# Supplementary material for: Departure from Hardy Weinberg Equilibrium and Genotyping Error
Source: Front Genet. 2017 Oct 31;8:167. doi: 10.3389/fgene.2017.00167 (PMC5671567; doi:10.3389/fgene.2017.00167)
Supplement: Supplementary file 1 [file DataSheet1.XLSX]

## Sheet: Tabelle1
Gene	indel	SNP_ID	Population	Allele count	Allele number	number of homozygotes	Allele frequency	Obs:AA	Obs:AB	Obs:BB	Obs:MAF		Exp:AA	Exp:AB	Exp:BB		p-HWE		Ratio	N	genotype-rate	inbreeding	MAF-calculated	<80%in Total	SD zwischen Popul
C10orf13	0	rs1107947	African	1377	10304	101	0.1336	3876	1175	101	0.866363		3867.01	1192.98	92.0094		0.556983		0.984927	5152	0.990198	0.19	0.133637	0	0.085655
C10orf13	0	rs1107947	East Asian	101	8620	0	0.01172	4209	101	0	0.988283		4209.59	99.8166	0.591705		0.738666		1.01186	4310	0.996071	0.02	0.0117169	0	0.085655
C10orf13	0	rs1107947	European (Finnish)	1576	6568	186	0.24	1894	1204	186	0.760049		1897.08	1197.84	189.082		0.957461		1.00515	3284	0.993045	0.54	0.239951	0	0.085655
C10orf13	0	rs1107947	European (Non-Finnish)	16225	66524	1968	0.2439	19005	12289	1968	0.756103		19015.6	12267.8	1978.61		0.951423		1.00173	33262	0.996764	0.21	0.243897	0	0.085655
C10orf13	0	rs1107947	Latino	1269	11548	78	0.1099	4583	1113	78	0.890111		4574.72	1129.55	69.7247		0.538041		0.985348	5774	0.997409	0.74	0.109889	0	0.085655
C10orf13	0	rs1107947	Other	211	904	28	0.2334	269	155	28	0.766593		265.624	161.751	24.6244		0.674557		0.958262	452	0.995595		0.233407	0	0.085655
C10orf13	0	rs1107947	South Asian	2764	16488	280	0.1676	5760	2204	280	0.832363		5711.67	2300.65	231.674		0.000692786		0.95799	8244	0.998547	1.07	0.167637	0	0.085655
C10orf13	0	rs1107947	Total	23523	120956	2641	0.1945	39596	18241	2641	0.805524		39242.3	18948.3	2287.33		4.99975e-19		0.96267	60478	0.996244		0.194476	0
C10orf14	0	rs2818387	African	4450	9562	1003	0.4654	1334	2444	1003	0.534616		1366.48	2379.04	1035.48		0.168273		1.0273	4781	0.918893	0.19	0.465384	1	0.0378705
C10orf14	0	rs2818387	East Asian	4698	8476	1263	0.5543	803	2172	1263	0.445729		841.982	2094.04	1301.98		0.0530052		1.03723	4238	0.979431	0.02	0.445729	1	0.0378705
C10orf14	0	rs2818387	European (Finnish)	3150	6514	742	0.4836	849	1666	742	0.516426		868.629	1626.74	761.629		0.387355		1.02413	3257	0.984881	0.54	0.483574	1	0.0378705
C10orf14	0	rs2818387	European (Non-Finnish)	31878	65172	7730	0.4891	8438	16418	7730	0.510864		8504.35	16285.3	7796.35		0.339029		1.00815	32586	0.976506	0.21	0.489136	1	0.0378705
C10orf14	0	rs2818387	Latino	6636	11340	1912	0.5852	946	2812	1912	0.414815		975.644	2752.71	1941.64		0.268432		1.02154	5670	0.979444	0.74	0.414815	1	0.0378705
C10orf14	0	rs2818387	Other	456	882	108	0.517	93	240	108	0.482993		102.878	220.245	117.878		0.169652		1.0897	441	0.971366		0.482993	1	0.0378705
C10orf14	0	rs2818387	South Asian	8413	16372	2153	0.5139	1926	4107	2153	0.486135		1934.57	4089.85	2161.57		0.930579		1.00419	8186	0.991521	1.07	0.486135	1	0.0378705
C10orf14	0	rs2818387	Total	59681	118318	14911	0.5044	14389	29859	14911	0.495588		14529.9	29577.2	15051.9		0.0682112		1.00953	59159	0.974517		0.495588	1
C10orf18	0	rs3736462	African	2427	4676	684	0.519	595	1059	684	0.480967		540.847	1167.31	629.847		4.26054e-05		0.907217	2338	0.449356	0.19	0.480967	2	0.140645
C10orf18	0	rs3736462	East Asian	455	2378	55	0.1913	789	345	55	0.808663		777.529	367.942	43.5292		0.0991411		0.937649	1189	0.274786	0.02	0.191337	2	0.140645
C10orf18	0	rs3736462	European (Finnish)	1926	3484	545	0.5528	361	836	545	0.447187		348.359	861.282	532.359		0.472119		0.970646	1742	0.526761	0.54	0.447187	2	0.140645
C10orf18	0	rs3736462	European (Non-Finnish)	18832	31132	5905	0.6049	2639	7022	5905	0.395092		2429.81	7440.37	5695.81		2.055e-11		0.94377	15566	0.466467	0.21	0.395092	2	0.140645
C10orf18	0	rs3736462	Latino	3264	5946	1027	0.5489	736	1210	1027	0.45106		604.871	1472.26	895.871		3.27206e-21		0.821867	2973	0.51356	0.74	0.45106	2	0.140645
C10orf18	0	rs3736462	Other	275	472	86	0.5826	47	103	86	0.417373		41.1112	114.778	80.1112		0.288677		0.897388	236	0.519824		0.417373	2	0.140645
C10orf18	0	rs3736462	South Asian	3571	7220	1066	0.4946	1105	1439	1066	0.505402		922.105	1804.79	883.105		6.29377e-33		0.797323	3610	0.437258	1.07	0.494598	2	0.140645
C10orf18	0	rs3736462	Total	30750	55308	9368	0.556	6272	12014	9368	0.444023		5452.15	13653.7	8548.15		2.48938e-87		0.879908	27654	0.45554		0.444023	2
C10orf21	0	rs2505872	African	374	998	64	0.3747	189	246	64	0.625251		195.078	233.844	70.0782		0.509537		1.05198	499	0.0959062	0.19	0.374749	2	0.0977662
C10orf21	0	rs2505872	East Asian	148	494	24	0.2996	123	100	24	0.700405		121.17	103.66	22.17		0.857312		0.964693	247	0.0570834	0.02	0.299595	2	0.0977662
C10orf21	0	rs2505872	European (Finnish)	870	1624	238	0.5357	180	394	238	0.464286		175.036	403.929	233.036		0.782473		0.97542	812	0.24554	0.54	0.464286	2	0.0977662
C10orf21	0	rs2505872	European (Non-Finnish)	2222	5414	462	0.4104	947	1298	462	0.589583		940.974	1310.05	455.974		0.891759		0.9908	2707	0.0811208	0.21	0.410417	2	0.0977662
C10orf21	0	rs2505872	Latino	93	302	15	0.3079	73	63	15	0.692053		72.3195	64.3609	14.3195		0.966806		0.978855	151	0.026084	0.74	0.307947	2	0.0977662
C10orf21	0	rs2505872	Other	103	208	26	0.4952	27	51	26	0.504808		26.5024	51.9952	25.5024		0.98113		0.98086	104	0.229075		0.495192	2	0.0977662
C10orf21	0	rs2505872	South Asian	3856	7482	1016	0.5154	901	1824	1016	0.48463		878.634	1868.73	993.634		0.342396		0.976063	3741	0.453125	1.07	0.48463	2	0.0977662
C10orf21	0	rs2505872	Total	7666	16522	1845	0.464	2440	3976	1845	0.536013		2373.46	4109.07	1778.46		0.0131408		0.967615	8261	0.136082		0.463987	2
C10orf22	0	rs2236295	African	519	4464	21	0.1163	1734	477	21	0.883737		1743.17	458.659	30.1704		0.167881		1.03999	2232	0.428983	0.19	0.116263	2	0.131559
C10orf22	0	rs2236295	East Asian	1117	5102	97	0.2189	1531	923	97	0.781066		1556.27	872.451	122.275		0.0138182		1.05794	2551	0.589554	0.02	0.218934	2	0.131559
C10orf22	0	rs2236295	European (Finnish)	1490	3340	261	0.4461	441	968	261	0.553892		512.35	825.299	332.35		1.43963e-11		1.17291	1670	0.504989	0.54	0.446108	2	0.131559
C10orf22	0	rs2236295	European (Non-Finnish)	19207	42470	3691	0.4522	5719	11825	3691	0.547751		6371.17	10520.7	4343.17		1.32903e-71		1.12398	21235	0.63635	0.21	0.452249	2	0.131559
C10orf22	0	rs2236295	Latino	1810	6842	172	0.2645	1783	1466	172	0.735457		1850.41	1331.18	239.411		2.39868e-08		1.10128	3421	0.590948	0.74	0.264543	2	0.131559
C10orf22	0	rs2236295	Other	188	470	26	0.4	73	136	26	0.6		84.6	112.8	37.6		0.00694003		1.20567	235	0.517621		0.4	2	0.131559
C10orf22	0	rs2236295	South Asian	3848	9144	671	0.4208	1395	2506	671	0.579178		1533.66	2228.68	809.662		4.24161e-16		1.12443	4572	0.553779	1.07	0.420822	2	0.131559
C10orf22	0	rs2236295	Total	28179	71832	4939	0.3923	12676	18301	4939	0.60771		13264.2	17124.7	5527.17		1.57753e-37		1.06869	35916	0.591638		0.39229	2
C10orf23	0	rs3008390	African	678	2896	67	0.2341	837	544	67	0.765884		849.365	519.269	79.3653		0.193555		1.04763	1448	0.278301	0.19	0.234116	2	0.113796
C10orf23	0	rs3008390	East Asian	2271	3934	566	0.5773	262	1139	566	0.422725		351.496	960.008	655.496		1.41839e-15		1.18645	1967	0.454587	0.02	0.422725	2	0.113796
C10orf23	0	rs3008390	European (Finnish)	743	1682	135	0.4417	233	473	135	0.558264		262.105	414.79	164.105		0.000253189		1.14034	841	0.254309	0.54	0.441736	2	0.113796
C10orf23	0	rs3008390	European (Non-Finnish)	13632	29284	2698	0.4655	3708	8236	2698	0.53449		4182.92	7286.17	3172.92		9.28508e-55		1.13036	14642	0.438777	0.21	0.46551	2	0.113796
C10orf23	0	rs3008390	Latino	2937	5938	604	0.4946	636	1729	604	0.505389		758.336	1484.33	726.336		3.03653e-18		1.16484	2969	0.512869	0.74	0.494611	2	0.113796
C10orf23	0	rs3008390	Other	183	368	43	0.4973	44	97	43	0.502717		46.5014	91.9973	45.5014		0.761816		1.05438	184	0.405286		0.497283	2	0.113796
C10orf23	0	rs3008390	South Asian	6193	11026	1695	0.5617	1015	2803	1695	0.438328		1059.22	2714.56	1739.22		0.0536276		1.03258	5513	0.667757	1.07	0.438328	2	0.113796
C10orf23	0	rs3008390	Total	26637	55128	5808	0.4832	6735	15021	5808	0.516815		7362.29	13766.4	6435.29		1.94295e-50		1.09113	27564	0.454057		0.483185	2
C10orf24	0	rs1341667	African	3955	9800	792	0.4036	1737	2371	792	0.596429		1743.06	2358.88	798.063		0.937319		1.00514	4900	0.941764	0.19	0.403571	0	0.154479
C10orf24	0	rs1341667	East Asian	7799	8626	3520	0.9041	34	759	3520	0.0958729		39.6435	747.713	3525.64		0.611772		1.0151	4313	0.996765	0.02	0.0958729	0	0.154479
C10orf24	0	rs1341667	European (Finnish)	4530	6612	1562	0.6851	338	1406	1562	0.314882		327.792	1426.42	1551.79		0.712757		0.985687	3306	0.999698	0.54	0.314882	0	0.154479
C10orf24	0	rs1341667	European (Non-Finnish)	42474	66728	13497	0.6365	4387	15480	13497	0.363476		4407.87	15438.3	13517.9		0.885213		1.0027	33364	0.99982	0.21	0.363476	0	0.154479
C10orf24	0	rs1341667	Latino	5978	11574	1552	0.5165	1361	2874	1552	0.483497		1352.83	2890.35	1543.83		0.911589		0.994344	5787	0.999655	0.74	0.483497	0	0.154479
C10orf24	0	rs1341667	Other	576	900	181	0.64	55	214	181	0.36		58.32	207.36	184.32		0.793969		1.03202	450	0.991189		0.36	0	0.154479
C10orf24	0	rs1341667	South Asian	9932	16510	3089	0.6016	1412	3754	3089	0.398425		1310.42	3957.16	2987.42		1.88483e-05		0.94866	8255	0.999879	1.07	0.398425	0	0.154479
C10orf24	0	rs1341667	Total	75244	120750	24193	0.6231	9324	26858	24193	0.376861		8574.72	28356.6	23443.7		2.4321e-37		0.947153	60375	0.994547		0.376861	0
C10orf25	0	rs12269028	African	3274	10306	552	0.3177	2431	2170	552	0.682321		2399.04	2233.92	520.041		0.121314		0.971387	5153	0.99039	0.19	0.317679	0	0.159533
C10orf25	0	rs12269028	East Asian	3147	8564	599	0.3675	1734	1949	599	0.632532		1713.21	1990.58	578.212		0.392968		0.979113	4282	0.9896	0.02	0.367468	0	0.159533
C10orf25	0	rs12269028	European (Finnish)	4503	6600	1541	0.6823	338	1421	1541	0.317727		333.137	1430.73	1536.14		0.926586		0.993202	3300	0.997883	0.54	0.317727	0	0.159533
C10orf25	0	rs12269028	European (Non-Finnish)	43395	66572	14095	0.6519	3986	15205	14095	0.348149		4034.53	15107.9	14143.5		0.503141		1.00642	33286	0.997483	0.21	0.348149	0	0.159533
C10orf25	0	rs12269028	Latino	8548	11558	3177	0.7396	408	2194	3177	0.260426		391.941	2226.12	3160.94		0.547984		0.985572	5779	0.998273	0.74	0.260426	0	0.159533
C10orf25	0	rs12269028	Other	538	906	165	0.5938	80	208	165	0.406181		74.7373	218.525	159.737		0.591283		0.951834	453	0.997797		0.406181	0	0.159533
C10orf25	0	rs12269028	South Asian	8999	16490	2508	0.5457	1754	3983	2508	0.454275		1701.49	4088.02	2455.49		0.0658175		0.974309	8245	0.998668	1.07	0.454275	0	0.159533
C10orf25	0	rs12269028	Total	72404	120996	22637	0.5984	10731	27130	22637	0.4016		9757.27	29077.5	21663.3		1.18264e-59		0.933025	60498	0.996574		0.4016	0
C10orf26	0	rs284860	African	5473	10302	1471	0.5313	1149	2531	1471	0.468744		1131.78	2565.44	1453.78		0.62874		0.986577	5151	0.990006	0.19	0.468744	0	0.0727775
C10orf26	0	rs284860	East Asian	3624	8610	767	0.4209	1448	2090	767	0.579094		1443.68	2098.64	762.682		0.964199		0.995885	4305	0.994916	0.02	0.420906	0	0.0727775
C10orf26	0	rs284860	European (Finnish)	4040	6604	1232	0.6118	494	1576	1232	0.38825		497.736	1568.53	1235.74		0.963229		1.00476	3302	0.998488	0.54	0.38825	0	0.0727775
C10orf26	0	rs284860	European (Non-Finnish)	39408	66322	11645	0.5942	5398	16118	11645	0.405808		5460.96	15992.1	11708		0.357751		1.00787	33161	0.993737	0.21	0.405808	0	0.0727775
C10orf26	0	rs284860	Latino	7009	11550	2146	0.6068	912	2717	2146	0.39316		892.67	2755.66	2126.67		0.566481		0.985971	5775	0.997582	0.74	0.39316	0	0.0727775
C10orf26	0	rs284860	Other	532	900	156	0.5911	74	220	156	0.408889		75.2356	217.529	157.236		0.971382		1.01136	450	0.991189		0.408889	0	0.0727775
C10orf26	0	rs284860	South Asian	10443	16508	3323	0.6326	1134	3797	3323	0.367398		1114.13	3836.73	3303.13		0.642357		0.989644	8254	0.999758	1.07	0.367398	0	0.0727775
C10orf26	0	rs284860	Total	70529	120796	20740	0.5839	10609	29049	20740	0.416131		10458.8	29349.3	20589.8		0.0423343		0.989767	60398	0.994926		0.416131	0
C10orf27	0	rs2253801	African	4582	10406	1008	0.4403	1629	2566	1008	0.559677		1629.78	2564.44	1008.78		0.999038		1.00061	5203	1	0.19	0.440323	0	0.0626655
C10orf27	0	rs2253801	East Asian	3515	8630	745	0.4073	1545	2025	745	0.5927		1515.83	2083.34	715.83		0.184176		0.971997	4315	0.997227	0.02	0.4073	0	0.0626655
C10orf27	0	rs2253801	European (Finnish)	2993	6614	697	0.4525	1011	1599	697	0.547475		991.204	1638.59	677.204		0.380841		0.975837	3307	1	0.54	0.452525	0	0.0626655
C10orf27	0	rs2253801	European (Non-Finnish)	28586	66664	6112	0.4288	10858	16362	6112	0.571193		10874.9	16328.1	6128.94		0.930755		1.00208	33332	0.998861	0.21	0.428807	0	0.0626655
C10orf27	0	rs2253801	Latino	6794	11570	1986	0.5872	977	2822	1986	0.412792		985.747	2804.51	1994.75		0.893564		1.00624	5785	0.999309	0.74	0.412792	0	0.0626655
C10orf27	0	rs2253801	Other	391	908	89	0.4306	152	213	89	0.569383		147.186	222.629	84.1856		0.654011		0.956749	454	1		0.430617	0	0.0626655
C10orf27	0	rs2253801	South Asian	6682	16482	1385	0.4054	2944	3912	1385	0.594588		2913.48	3973.04	1354.48		0.378132		0.984637	8241	0.998183	1.07	0.405412	0	0.0626655
C10orf27	0	rs2253801	Total	53543	121274	12022	0.4415	19116	29499	12022	0.558496		18913.7	29903.5	11819.7		0.00389365		0.986472	60637	0.998863		0.441504	0
C10orf28	0	rs11189513	African	1265	10404	91	0.1216	4028	1083	91	0.878412		4013.9	1111.19	76.9043		0.187467		0.97463	5202	0.999808	0.19	0.121588	0	0.101724
C10orf28	0	rs11189513	East Asian	2708	8640	425	0.3134	2037	1858	425	0.686574		2036.38	1859.24	424.379		0.999036		0.999332	4320	0.998382	0.02	0.313426	0	0.101724
C10orf28	0	rs11189513	European (Finnish)	1993	6614	315	0.3013	1629	1363	315	0.698669		1614.28	1392.45	300.276		0.47733		0.978851	3307	1	0.54	0.301331	0	0.101724
C10orf28	0	rs11189513	European (Non-Finnish)	20898	66724	3247	0.3132	15711	14404	3247	0.686799		15736.6	14352.7	3272.63		0.808294		1.00357	33362	0.99976	0.21	0.313201	0	0.101724
C10orf28	0	rs11189513	Latino	4924	11552	1054	0.4262	1906	2816	1054	0.573753		1901.42	2825.16	1049.42		0.970083		0.996757	5776	0.997754	0.74	0.426247	0	0.101724
C10orf28	0	rs11189513	Other	288	908	44	0.3172	210	200	44	0.682819		211.674	196.652	45.674		0.936321		1.01703	454	1		0.317181	0	0.101724
C10orf28	0	rs11189513	South Asian	7016	16500	1504	0.4252	2738	4008	1504	0.574788		2725.64	4032.71	1491.64		0.856505		0.993872	8250	0.999273	1.07	0.425212	0	0.101724
C10orf28	0	rs11189513	Total	39092	121342	6680	0.3222	28259	25732	6680	0.677836		27876	26498	6297.01		9.80128e-12		0.971093	60671	0.999423		0.322164	0
C10orf29	0	rs78581136	African	47	374	1	0.1257	141	45	1	0.874332		142.953	41.0936	2.95321		0.429587		1.09506	187	0.0359408	0.19	0.125668	2	0.118001
C10orf29	0	rs78581136	East Asian	164	358	33	0.4581	48	98	33	0.541899		52.5642	88.8715	37.5642		0.388964		1.10272	179	0.0413682	0.02	0.458101	2	0.118001
C10orf29	0	rs78581136	European (Finnish)	19	102	0	0.1863	32	19	0	0.813725		33.7696	15.4608	1.76961		0.262827		1.22892	51	0.0154218	0.54	0.186275	2	0.118001
C10orf29	0	rs78581136	European (Non-Finnish)	468	2414	16	0.1939	755	436	16	0.806131		784.365	377.269	45.3654		4.44943e-07		1.15567	1207	0.0361702	0.21	0.193869	2	0.118001
C10orf29	0	rs78581136	Latino	48	236	3	0.2034	73	42	3	0.79661		74.8814	38.2373	4.88136		0.564779		1.0984	118	0.0203835	0.74	0.20339	2	0.118001
C10orf29	0	rs78581136	Other	19	72	1	0.2639	18	17	1	0.736111		19.5069	13.9861	2.50694		0.433502		1.21549	36	0.0792952		0.263889	2	0.118001
C10orf29	0	rs78581136	South Asian	1305	3478	141	0.3752	575	1023	141	0.624784		678.828	815.344	244.828		3.20479e-25		1.25469	1739	0.210635	1.07	0.375216	2	0.118001
C10orf29	0	rs78581136	Total	2070	7034	195	0.2943	1642	1680	195	0.705715		1751.58	1460.83	304.585		6.44918e-18		1.15003	3517	0.057935		0.294285	2
C10orf3	0	rs2293277	African	3248	10398	527	0.3124	2478	2194	527	0.687632		2458.29	2233.43	507.285		0.444773		0.982346	5199	0.999231	0.19	0.312368	0	0.169846
C10orf3	0	rs2293277	East Asian	4901	8636	1396	0.5675	813	2109	1396	0.432492		807.679	2119.64	1390.68		0.947025		0.994979	4318	0.99792	0.02	0.432492	0	0.169846
C10orf3	0	rs2293277	European (Finnish)	5243	6614	2090	0.7927	154	1063	2090	0.207288		142.096	1086.81	2078.1		0.452239		0.978093	3307	1	0.54	0.207288	0	0.169846
C10orf3	0	rs2293277	European (Non-Finnish)	51182	66716	19646	0.7672	1822	11890	19646	0.232838		1808.45	11917.1	19632.5		0.917368		0.997726	33358	0.99964	0.21	0.232838	0	0.169846
C10orf3	0	rs2293277	Latino	8720	11570	3288	0.7537	353	2144	3288	0.246327		351.016	2147.97	3286.02		0.990173		0.998152	5785	0.999309	0.74	0.246327	0	0.169846
C10orf3	0	rs2293277	Other	663	908	244	0.7302	35	175	244	0.269824		33.0534	178.893	242.053		0.898068		0.978237	454	1		0.269824	0	0.169846
C10orf3	0	rs2293277	South Asian	11391	16508	3992	0.69	855	3407	3992	0.309971		793.061	3530.88	3930.06		0.00621998		0.964916	8254	0.999758	1.07	0.309971	0	0.169846
C10orf3	0	rs2293277	Total	85348	121350	31183	0.7033	6510	22982	31183	0.296679		5340.52	25321	30013.5		3.78758e-113		0.907627	60675	0.999489		0.296679	0
C10orf30	1	indel-rs72785320	African	5187	10206	1319	0.5082	1235	2549	1319	0.49177		1234.1	2550.81	1318.1		0.998718		0.999291	5103	0.98078	0.19	0.49177	1	0.0922776
C10orf30	1	indel-rs72785320	East Asian	2564	8532	380	0.3005	2082	1804	380	0.699484		2087.26	1793.48	385.261		0.92921		1.00587	4266	0.985902	0.02	0.300516	1	0.0922776
C10orf30	1	indel-rs72785320	European (Finnish)	2805	6604	604	0.4247	1101	1597	604	0.575257		1092.7	1613.6	595.701		0.839734		0.989714	3302	0.998488	0.54	0.424743	1	0.0922776
C10orf30	1	indel-rs72785320	European (Non-Finnish)	36884	64210	10598	0.5744	5819	15688	10598	0.425572		5814.59	15696.8	10593.6		0.994956		0.999439	32105	0.962092	0.21	0.425572	1	0.0922776
C10orf30	1	indel-rs72785320	Latino	5629	11452	1351	0.4915	1448	2927	1351	0.50847		1480.41	2862.18	1383.41		0.230276		1.02265	5726	0.989117	0.74	0.49153	1	0.0922776
C10orf30	1	indel-rs72785320	Other	429	806	112	0.5323	86	205	112	0.467742		88.1694	200.661	114.169		0.910097		1.02162	403	0.887665		0.467742	1	0.0922776
C10orf30	1	indel-rs72785320	South Asian	5176	9638	1382	0.537	1025	2412	1382	0.462959		1032.86	2396.28	1389.86		0.901457		1.00656	4819	0.583697	1.07	0.462959	1	0.0922776
C10orf30	1	indel-rs72785320	Total	58674	111448	15746	0.5265	12796	27182	15746	0.47353		12495	27783.9	15445		2.09366e-06		0.978336	55724	0.917932		0.47353	1
C10orf31	0	rs2279809	African	677	1134	195	0.597	85	287	195	0.402998		92.0851	272.83	202.085		0.465449		1.05194	567	0.108976	0.19	0.402998	2	0.0668493
C10orf31	0	rs2279809	East Asian	203	478	43	0.4247	79	117	43	0.575314		79.1056	116.789	43.1056		0.999609		1.00181	239	0.0552346	0.02	0.424686	2	0.0668493
C10orf31	0	rs2279809	European (Finnish)	749	1748	144	0.4285	269	461	144	0.57151		285.469	428.061	160.469		0.0752058		1.07695	874	0.264288	0.54	0.42849	2	0.0668493
C10orf31	0	rs2279809	European (Non-Finnish)	3177	5834	824	0.5446	564	1529	824	0.455434		605.044	1446.91	865.044		0.00914704		1.05673	2917	0.0874138	0.21	0.455434	2	0.0668493
C10orf31	0	rs2279809	Latino	172	324	39	0.5309	29	94	39	0.469136		35.6543	80.6914	45.6543		0.110424		1.16493	162	0.0279841	0.74	0.469136	2	0.0668493
C10orf31	0	rs2279809	Other	106	194	26	0.5464	17	54	26	0.453608		19.9588	48.0825	28.9588		0.479699		1.12307	97	0.213656		0.453608	2	0.0668493
C10orf31	0	rs2279809	South Asian	2486	5414	495	0.4592	716	1496	495	0.54082		791.761	1344.48	570.761		3.42064e-08		1.1127	2707	0.327883	1.07	0.45918	2	0.0668493
C10orf31	0	rs2279809	Total	7570	15126	1766	0.5005	1759	4038	1766	0.499537		1887.25	3781.5	1894.25		2.77808e-08		1.06783	7563	0.124584		0.499537	2
C10orf33	0	rs2147896	African	8101	10324	3198	0.7847	259	1705	3198	0.215324		239.332	1744.34	3178.33		0.269142		0.977449	5162	0.99212	0.19	0.215324	0	0.143508
C10orf33	0	rs2147896	East Asian	4778	8538	1324	0.5596	815	2130	1324	0.440384		827.922	2104.16	1336.92		0.724688		1.01228	4269	0.986596	0.02	0.440384	0	0.143508
C10orf33	0	rs2147896	European (Finnish)	2703	6298	535	0.4292	981	1633	535	0.570816		1026.04	1542.92	580.042		0.00466686		1.05839	3149	0.952223	0.54	0.429184	0	0.143508
C10orf33	0	rs2147896	European (Non-Finnish)	24592	65638	4626	0.3747	12853	15340	4626	0.625339		12833.8	15378.3	4606.83		0.903052		0.997507	32819	0.983488	0.21	0.374661	0	0.143508
C10orf33	0	rs2147896	Latino	7380	11374	2363	0.6488	670	2654	2363	0.351152		701.25	2591.5	2394.25		0.1913		1.02412	5687	0.98238	0.74	0.351152	0	0.143508
C10orf33	0	rs2147896	Other	375	870	76	0.431	136	223	76	0.568966		140.819	213.362	80.819		0.64159		1.04517	435	0.95815		0.431034	0	0.143508
C10orf33	0	rs2147896	South Asian	8612	16110	2314	0.5346	1757	3984	2314	0.465425		1744.88	4008.24	2301.88		0.863019		0.993952	8055	0.975654	1.07	0.465425	0	0.143508
C10orf33	0	rs2147896	Total	56541	119152	14436	0.4745	17471	27669	14436	0.525472		16450.2	29710.7	13415.2		8.09929e-62		0.931281	59576	0.981386		0.474528	0
C10orf35	0	rs1947741	African	359	972	63	0.3693	190	233	63	0.630658		193.297	226.406	66.2968		0.813752		1.02912	486	0.0934076	0.19	0.369342	2	0.170022
C10orf35	0	rs1947741	East Asian	422	484	186	0.8719	6	50	186	0.128099		3.97107	54.0579	183.971		0.505703		0.924935	242	0.0559279	0.02	0.128099	2	0.170022
C10orf35	0	rs1947741	European (Finnish)	666	1652	140	0.4031	300	386	140	0.596852		294.248	397.504	134.248		0.70759		0.97106	826	0.249773	0.54	0.403148	2	0.170022
C10orf35	0	rs1947741	European (Non-Finnish)	2532	5626	546	0.4501	827	1440	546	0.549947		850.768	1392.46	569.768		0.19416		1.03414	2813	0.0842973	0.21	0.450053	2	0.170022
C10orf35	0	rs1947741	Latino	145	288	39	0.5035	38	67	39	0.496528		35.5017	71.9965	36.5017		0.706965		0.9306	144	0.0248748	0.74	0.496528	2	0.170022
C10orf35	0	rs1947741	Other	91	202	21	0.4505	31	49	21	0.549505		30.4975	50.005	20.4975		0.97981		0.979903	101	0.222467		0.450495	2	0.170022
C10orf35	0	rs1947741	South Asian	3134	7140	711	0.4389	1147	1712	711	0.561064		1123.81	1758.38	687.812		0.288907		0.973626	3570	0.432413	1.07	0.438936	2	0.170022
C10orf35	0	rs1947741	Total	7349	16364	1706	0.4491	2539	3937	1706	0.550904		2483.2	4048.6	1650.2		0.044677		0.972436	8182	0.134781		0.449096	2
C10orf36	0	rs1171660	African	4949	10296	1139	0.4807	1338	2671	1139	0.519328		1388.42	2570.15	1189.42		0.0190085		1.03924	5148	0.989429	0.19	0.480672	1	0.117467
C10orf36	0	rs1171660	East Asian	6078	8586	2159	0.7079	374	1760	2159	0.292103		366.298	1775.4	2151.3		0.850783		0.991323	4293	0.992142	0.02	0.292103	1	0.117467
C10orf36	0	rs1171660	European (Finnish)	3536	6586	929	0.5369	686	1678	929	0.463104		706.233	1637.53	949.233		0.365882		1.02471	3293	0.995767	0.54	0.463104	1	0.117467
C10orf36	0	rs1171660	European (Non-Finnish)	21567	65208	3754	0.3307	14791	14059	3754	0.669258		14603.6	14433.9	3566.55		1.67436e-05		0.974027	32604	0.977045	0.21	0.330742	1	0.117467
C10orf36	0	rs1171660	Latino	6501	11440	1894	0.5683	1113	2713	1894	0.431731		1066.16	2806.68	1847.16		0.0413236		0.966622	5720	0.988081	0.74	0.431731	1	0.117467
C10orf36	0	rs1171660	Other	369	856	81	0.4311	140	207	81	0.568925		138.533	209.933	79.5333		0.959078		0.986027	428	0.942731		0.431075	1	0.117467
C10orf36	0	rs1171660	South Asian	6992	13262	1899	0.5272	1538	3194	1899	0.472779		1482.16	3305.67	1843.16		0.0227361		0.966218	6631	0.803173	1.07	0.472779	1	0.117467
C10orf36	0	rs1171660	Total	49992	116234	11855	0.4301	19980	26282	11855	0.569902		18875.7	28490.5	10750.7		1.46278e-76		0.922481	58117	0.957352		0.430098	1
C10orf38	0	rs66537422	African	5935	9774	1757	0.6072	709	2421	1757	0.392777		753.935	2331.13	1801.93		0.0264715		1.03855	4887	0.939266	0.19	0.392777	1	0.123347
C10orf38	0	rs66537422	East Asian	2517	7902	398	0.3185	1832	1721	398	0.681473		1834.87	1715.27	400.866		0.978178		1.00334	3951	0.913104	0.02	0.318527	1	0.123347
C10orf38	0	rs66537422	European (Finnish)	2849	6246	615	0.4561	889	1619	615	0.543868		923.76	1549.48	649.76		0.0431396		1.04487	3123	0.94436	0.54	0.456132	1	0.123347
C10orf38	0	rs66537422	European (Non-Finnish)	24769	62338	4658	0.3973	11058	15453	4658	0.602666		11320.8	14927.4	4920.78		4.0748e-09		1.03521	31169	0.934043	0.21	0.397334	1	0.123347
C10orf38	0	rs66537422	Latino	2321	10968	242	0.2116	3405	1837	242	0.788384		3408.58	1829.84	245.58		0.958889		1.00391	5484	0.947314	0.74	0.211616	1	0.123347
C10orf38	0	rs66537422	Other	336	872	61	0.3853	161	214	61	0.614679		164.734	206.532	64.7339		0.751998		1.03616	436	0.960352		0.385321	1	0.123347
C10orf38	0	rs66537422	South Asian	5296	15698	902	0.3374	3455	3492	902	0.662632		3446.35	3509.3	893.35		0.909031		0.99507	7849	0.950703	1.07	0.337368	1	0.123347
C10orf38	0	rs66537422	Total	44023	113798	8633	0.3869	21509	26757	8633	0.613148		21391.2	26992.6	8515.2		0.11446		0.991271	56899	0.937288		0.386852	1
C10orf4	0	rs11187597	African	1394	10348	101	0.1347	3881	1192	101	0.865288		3873.89	1206.21	93.8943		0.698299		0.988218	5174	0.994426	0.19	0.134712	0	0.142131
C10orf4	0	rs11187597	East Asian	3480	8652	710	0.4022	1556	2060	710	0.597781		1545.86	2080.28	699.861		0.81423		0.990253	4326	0.999769	0.02	0.402219	0	0.142131
C10orf4	0	rs11187597	European (Finnish)	3685	6610	1047	0.5575	667	1591	1047	0.442511		647.173	1630.65	1027.17		0.376351		0.975682	3305	0.999395	0.54	0.442511	0	0.142131
C10orf4	0	rs11187597	European (Non-Finnish)	34841	66654	9146	0.5227	7632	16549	9146	0.477286		7591.94	16629.1	9105.94		0.679275		0.995183	33327	0.998711	0.21	0.477286	0	0.142131
C10orf4	0	rs11187597	Latino	5478	11556	1308	0.474	1608	2862	1308	0.525961		1598.39	2881.21	1298.39		0.879457		0.993332	5778	0.9981	0.74	0.474039	0	0.142131
C10orf4	0	rs11187597	Other	446	906	116	0.4923	123	214	116	0.507726		116.777	226.446	109.777		0.504486		0.945038	453	0.997797		0.492274	0	0.142131
C10orf4	0	rs11187597	South Asian	8008	16502	1960	0.4853	2203	4088	1960	0.514725		2186.04	4121.92	1943.04		0.756234		0.99177	8251	0.999394	1.07	0.485275	0	0.142131
C10orf4	0	rs11187597	Total	57332	121228	14388	0.4729	17670	28556	14388	0.527073		16838.9	30218.1	13556.9		1.50433e-40		0.944995	60614	0.998484		0.472927	0
C10orf41	0	rs138057073	African	3069	7800	562	0.3935	1393	1945	562	0.606538		1434.77	1861.47	603.767		0.0197055		1.04488	3900	0.749568	0.19	0.393462	2	0.145695
C10orf41	0	rs138057073	East Asian	10	7312	0	0.001368	3646	10	0	0.998632		3646.01	9.98632	0.00683807		0.996577		1.00137	3656	0.844927	0.02	0.00136761	2	0.145695
C10orf41	0	rs138057073	European (Finnish)	4	5266	0	0.0007596	2629	4	0	0.99924		2629	3.99696	0.00151918		0.99924		1.00076	2633	0.79619	0.54	0.00075959	2	0.145695
C10orf41	0	rs138057073	European (Non-Finnish)	366	54182	3	0.006755	26728	360	3	0.993245		26726.2	363.528	1.23617		0.279279		0.990296	27091	0.811837	0.21	0.00675501	2	0.145695
C10orf41	0	rs138057073	Latino	198	9472	2	0.0209	4540	194	2	0.979096		4540.07	193.861	2.06947		0.998784		1.00072	4736	0.818103	0.74	0.0209037	2	0.145695
C10orf41	0	rs138057073	Other	8	650	0	0.01231	317	8	0	0.987692		317.049	7.90154	0.0492308		0.975083		1.01246	325	0.715859		0.0123077	2	0.145695
C10orf41	0	rs138057073	South Asian	92	10656	1	0.008634	5237	90	1	0.991366		5236.4	91.2057	0.397147		0.627785		0.98678	5328	0.645349	1.07	0.00863363	2	0.145695
C10orf41	0	rs138057073	Total	3747	95338	568	0.0393	44490	2611	568	0.960698		43995.6	3599.73	73.6328		0		0.725331	47669	0.785244		0.0393023	2
C10orf42	0	rs34072881	African	2135	10388	218	0.2055	3277	1699	218	0.794474		3278.4	1696.2	219.399		0.992962		1.00165	5194	0.99827	0.19	0.205526	0	0.0765248
C10orf42	0	rs34072881	East Asian	9	8646	0	0.001041	4314	9	0	0.998959		4314	8.99063	0.00468425		0.997656		1.00104	4323	0.999076	0.02	0.00104094	0	0.0765248
C10orf42	0	rs34072881	European (Finnish)	0	6614	0	0	3307	0	0	1		3307	0	0		#DIV/0!		#DIV/0!	3307	1	0.54	0	0	0.0765248
C10orf42	0	rs34072881	European (Non-Finnish)	23	66118	0	0.0003479	33036	23	0	0.999652		33036	22.992	0.00400042		0.998		1.00035	33059	0.99068	0.21	0.000347863	0	0.0765248
C10orf42	0	rs34072881	Latino	100	11566	0	0.008646	5683	100	0	0.991354		5683.43	99.1354	0.432302		0.802569		1.00872	5783	0.998964	0.74	0.00864603	0	0.0765248
C10orf42	0	rs34072881	Other	8	876	0	0.009132	430	8	0	0.990868		430.037	7.92694	0.0365297		0.981569		1.00922	438	0.964758		0.00913242	0	0.0765248
C10orf42	0	rs34072881	South Asian	10	14924	0	0.0006701	7452	10	0	0.99933		7452	9.9933	0.00335031		0.998324		1.00067	7462	0.903828	1.07	0.000670062	0	0.0765248
C10orf42	0	rs34072881	Total	2285	119132	218	0.01918	57499	1849	218	0.98082		57302.9	2241.17	21.9136		0		0.825014	59566	0.981221		0.0191804	0
C10orf43	0	rs201008374	African	1114	2856	167	0.3901	481	780	167	0.609944		531.261	679.478	217.261		1.63422e-07		1.14794	1428	0.274457	0.19	0.390056	2	0.14818
C10orf43	0	rs201008374	East Asian	2056	2574	808	0.7988	39	440	808	0.201243		52.122	413.756	821.122		0.0751008		1.06343	1287	0.297435	0.02	0.201243	2	0.14818
C10orf43	0	rs201008374	European (Finnish)	448	1060	54	0.4226	136	340	54	0.577358		176.672	258.657	94.6717		4.14727e-12		1.31448	530	0.160266	0.54	0.422642	2	0.14818
C10orf43	0	rs201008374	European (Non-Finnish)	7995	17762	1260	0.4501	2146	5475	1260	0.549882		2685.35	4396.3	1799.35		7.9144e-117		1.24536	8881	0.266137	0.21	0.450118	2	0.14818
C10orf43	0	rs201008374	Latino	656	1690	75	0.3882	264	506	75	0.611834		316.318	401.363	127.318		3.38012e-13		1.2607	845	0.145966	0.74	0.388166	2	0.14818
C10orf43	0	rs201008374	Other	143	284	30	0.5035	29	83	30	0.496479		35.0018	70.9965	36.0018		0.131393		1.16907	142	0.312775		0.496479	2	0.14818
C10orf43	0	rs201008374	South Asian	3475	5802	944	0.5989	370	1587	944	0.401069		466.643	1393.71	1040.64		7.65624e-13		1.13868	2901	0.351381	1.07	0.401069	2	0.14818
C10orf43	0	rs201008374	Total	15887	32028	3338	0.496	3465	9211	3338	0.503965		4067.25	8006.5	3940.25		1.98647e-79		1.15044	16014	0.263796		0.496035	2
C10orf44	0	rs111751634	African	445	10404	12	0.04277	4769	421	12	0.957228		4766.52	425.966	9.51677		0.702173		0.988341	5202	0.999808	0.19	0.042772	0	0.0160869
C10orf44	0	rs111751634	East Asian	0	8652	0	0	4326	0	0	1		4326	0	0		#DIV/0!		#DIV/0!	4326	0.999769	0.02	0	0	0.0160869
C10orf44	0	rs111751634	European (Finnish)	0	6614	0	0	3307	0	0	1		3307	0	0		#DIV/0!		#DIV/0!	3307	1	0.54	0	0	0.0160869
C10orf44	0	rs111751634	European (Non-Finnish)	9	66604	0	0.0001351	33293	9	0	0.999865		33293	8.99878	0.000608072		0.999696		1.00014	33302	0.997962	0.21	0.000135127	0	0.0160869
C10orf44	0	rs111751634	Latino	14	11556	0	0.001211	5764	14	0	0.998789		5764.01	13.983	0.00848044		0.995759		1.00121	5778	0.9981	0.74	0.00121149	0	0.0160869
C10orf44	0	rs111751634	Other	0	902	0	0	451	0	0	1		451	0	0		#DIV/0!		#DIV/0!	451	0.993392		0	0	0.0160869
C10orf44	0	rs111751634	South Asian	0	16408	0	0	8204	0	0	1		8204	0	0		#DIV/0!		#DIV/0!	8204	0.993702	1.07	0	0	0.0160869
C10orf44	0	rs111751634	Total	468	121140	12	0.003863	60114	444	12	0.996137		60102.9	466.192	0.904012		1.57044e-30		0.952397	60570	0.99776		0.0038633	0
C10orf45	0	rs11259179	African	37	322	4	0.1149	128	29	4	0.885093		126.126	32.7484	2.12578		0.348307		0.885538	161	0.0309437	0.19	0.114907	2	0.0491429
C10orf45	0	rs11259179	East Asian	0	150	0	0	75	0	0	1		75	0	0		#DIV/0!		#DIV/0!	75	0.017333	0.02	0	2	0.0491429
C10orf45	0	rs11259179	European (Finnish)	0	0	0	NA	0	0	0	#DIV/0!		#DIV/0!	#DIV/0!	#DIV/0!		#DIV/0!		#DIV/0!	0	0	0.54		2	0.0491429
C10orf45	0	rs11259179	European (Non-Finnish)	413	2990	25	0.1381	1107	363	25	0.861873		1110.52	355.954	28.5232		0.746071		1.0198	1495	0.0448007	0.21	0.138127	2	0.0491429
C10orf45	0	rs11259179	Latino	12	112	1	0.1071	45	10	1	0.892857		44.6429	10.7143	0.642857		0.882987		0.933333	56	0.00967352	0.74	0.107143	2	0.0491429
C10orf45	0	rs11259179	Other	10	126	0	0.07937	53	10	0	0.920635		53.3968	9.20635	0.396825		0.791286		1.08621	63	0.138767		0.0793651	2	0.0491429
C10orf45	0	rs11259179	South Asian	846	7296	62	0.116	2864	722	62	0.884046		2851.05	747.903	49.0485		0.112149		0.965366	3648	0.44186	1.07	0.115954	2	0.0491429
C10orf45	0	rs11259179	Total	1318	10996	92	0.1199	4272	1134	92	0.880138		4258.99	1160.02	78.9889		0.250739		0.977568	5498	0.0905677		0.119862	2
C10orf46	0	rs12440	African	627	9798	22	0.06399	4294	583	22	0.936007		4292.06	586.877	20.0617		0.898635		0.993395	4899	0.941572	0.19	0.0639927	0	0.020433
C10orf46	0	rs12440	East Asian	136	8624	2	0.01577	4178	132	2	0.98423		4177.07	133.855	1.07236		0.660875		0.98614	4312	0.996533	0.02	0.0157699	0	0.020433
C10orf46	0	rs12440	European (Finnish)	61	6614	0	0.009223	3246	61	0	0.990777		3246.28	60.4374	0.281297		0.866512		1.00931	3307	1	0.54	0.00922286	0	0.020433
C10orf46	0	rs12440	European (Non-Finnish)	2140	66696	34	0.03209	31242	2072	34	0.967914		31242.3	2071.34	34.3319		0.998289		1.00032	33348	0.999341	0.21	0.0320859	0	0.020433
C10orf46	0	rs12440	Latino	669	11562	16	0.05786	5128	637	16	0.942138		5131.35	630.29	19.3548		0.72068		1.01065	5781	0.998618	0.74	0.057862	0	0.020433
C10orf46	0	rs12440	Other	29	898	1	0.03229	421	27	1	0.967706		420.468	28.0635	0.468263		0.724412		0.962105	449	0.988987		0.032294	0	0.020433
C10orf46	0	rs12440	South Asian	410	16510	11	0.02483	7856	388	11	0.975167		7850.09	399.818	5.09085		0.02715		0.970441	8255	0.999879	1.07	0.0248334	0	0.020433
C10orf46	0	rs12440	Total	4072	120702	86	0.03374	56365	3900	86	0.966264		56347.7	3934.63	68.6865		0.0966062		0.991199	60351	0.994152		0.033736	0
C10orf47	0	rs12253600	African	241	488	51	0.4939	54	139	51	0.506148		62.5092	121.982	59.5092		0.0930412		1.13952	244	0.046896	0.19	0.493852	2	0.14632
C10orf47	0	rs12253600	East Asian	67	340	2	0.1971	105	63	2	0.802941		109.601	53.7971	6.60147		0.0831213		1.17107	170	0.0392882	0.02	0.197059	2	0.14632
C10orf47	0	rs12253600	European (Finnish)	6	28	0	0.2143	8	6	0	0.785714		8.64286	4.71429	0.642857		0.594128		1.27273	14	0.00423344	0.54	0.214286	2	0.14632
C10orf47	0	rs12253600	European (Non-Finnish)	1069	2358	215	0.4534	325	639	215	0.54665		352.316	584.369	242.316		0.00578644		1.09349	1179	0.0353311	0.21	0.45335	2	0.14632
C10orf47	0	rs12253600	Latino	53	140	7	0.3786	24	39	7	0.621429		27.0321	32.9357	10.0321		0.305267		1.18412	70	0.0120919	0.74	0.378571	2	0.14632
C10orf47	0	rs12253600	Other	27	60	5	0.45	8	17	5	0.55		9.075	14.85	6.075		0.73021		1.14478	30	0.0660793		0.45	2	0.14632
C10orf47	0	rs12253600	South Asian	1422	2388	386	0.5955	158	650	386	0.404523		195.384	575.231	423.384		4.16472e-05		1.12998	1194	0.144622	1.07	0.404523	2	0.14632
C10orf47	0	rs12253600	Total	2885	5802	666	0.4972	682	1553	666	0.502758		733.272	1450.46	717.272		0.000710267		1.0707	2901	0.0477877		0.497242	2
C10orf48	0	rs2253230	African	3148	10324	457	0.3049	2471	2234	457	0.695079		2493.94	2188.11	479.945		0.321347		1.02097	5162	0.99212	0.19	0.304921	0	0.0850594
C10orf48	0	rs2253230	East Asian	941	8582	45	0.1096	3395	851	45	0.890352		3401.59	837.821	51.5894		0.588098		1.01573	4291	0.99168	0.02	0.109648	0	0.0850594
C10orf48	0	rs2253230	European (Finnish)	2358	6572	439	0.3588	1367	1480	439	0.641205		1351.02	1511.96	423.019		0.479889		0.978861	3286	0.99365	0.54	0.358795	0	0.0850594
C10orf48	0	rs2253230	European (Non-Finnish)	23044	65986	3928	0.3492	13877	15188	3928	0.650774		13972.8	14996.4	4023.78		0.0677768		1.01277	32993	0.988702	0.21	0.349226	0	0.0850594
C10orf48	0	rs2253230	Latino	3652	11388	559	0.3207	2601	2534	559	0.679312		2627.58	2480.85	585.577		0.270641		1.02143	5694	0.98359	0.74	0.320688	0	0.0850594
C10orf48	0	rs2253230	Other	251	902	36	0.2783	236	179	36	0.721729		234.923	181.154	34.9229		0.968618		0.988109	451	0.993392		0.278271	0	0.0850594
C10orf48	0	rs2253230	South Asian	5361	16390	932	0.3271	3766	3497	932	0.67291		3710.76	3607.47	876.764		0.021439		0.969377	8195	0.992611	1.07	0.32709	0	0.0850594
C10orf48	0	rs2253230	Total	38755	120144	6396	0.3226	27713	25963	6396	0.677429		27567.6	26253.8	6250.62		0.0251259		0.988925	60072	0.989556		0.322571	0
C10orf49	0	rs10796042	African	2860	10396	411	0.2751	2749	2038	411	0.724894		2731.4	2073.2	393.401		0.472787		0.983023	5198	0.999039	0.19	0.275106	0	0.115976
C10orf49	0	rs10796042	East Asian	2268	8634	307	0.2627	2356	1654	307	0.737318		2346.88	1672.24	297.882		0.773599		0.989095	4317	0.997689	0.02	0.262682	0	0.115976
C10orf49	0	rs10796042	European (Finnish)	3260	6608	801	0.4933	845	1658	801	0.506659		848.146	1651.71	804.146		0.976305		1.00381	3304	0.999093	0.54	0.493341	0	0.115976
C10orf49	0	rs10796042	European (Non-Finnish)	30978	66638	7207	0.4649	9548	16564	7207	0.53513		9541.37	16577.3	7200.37		0.989397		0.9992	33319	0.998472	0.21	0.46487	0	0.115976
C10orf49	0	rs10796042	Latino	2177	11560	229	0.1883	3832	1719	229	0.811678		3807.99	1767.02	204.988		0.11829		0.972822	5780	0.998445	0.74	0.188322	0	0.115976
C10orf49	0	rs10796042	Other	363	904	72	0.4015	161	219	72	0.598451		161.881	217.238	72.8811		0.985239		1.00811	452	0.995595		0.401549	0	0.115976
C10orf49	0	rs10796042	South Asian	4466	16448	659	0.2715	4417	3148	659	0.728478		4364.31	3253.38	606.309		0.0133762		0.967609	8224	0.996124	1.07	0.271522	0	0.115976
C10orf49	0	rs10796042	Total	46372	121188	9686	0.3826	23908	27000	9686	0.617355		23094	28628	8872.01		2.81792e-43		0.943133	60594	0.998155		0.382645	0
C10orf5	0	rs2240778	African	850	10374	34	0.08194	4371	782	34	0.918064		4371.82	780.355	34.8226		0.988538		1.00211	5187	0.996925	0.19	0.0819356	0	0.157915
C10orf5	0	rs2240778	East Asian	4140	8604	1018	0.4812	1180	2104	1018	0.518828		1158.03	2147.95	996.025		0.406348		0.979539	4302	0.994222	0.02	0.481172	0	0.157915
C10orf5	0	rs2240778	European (Finnish)	433	6614	10	0.06547	2884	413	10	0.934533		2888.17	404.653	14.1736		0.494797		1.02063	3307	1	0.54	0.0654672	0	0.157915
C10orf5	0	rs2240778	European (Non-Finnish)	2082	66080	39	0.03151	30997	2004	39	0.968493		30990.8	2016.4	32.7991		0.535299		0.99385	33040	0.990111	0.21	0.0315073	0	0.157915
C10orf5	0	rs2240778	Latino	2103	11548	224	0.1821	3895	1655	224	0.817891		3862.49	1720.02	191.488		0.0161483		0.962196	5774	0.997409	0.74	0.182109	0	0.157915
C10orf5	0	rs2240778	Other	68	888	4	0.07658	380	60	4	0.923423		378.604	62.7928	2.6036		0.644585		0.955524	444	0.977974		0.0765766	0	0.157915
C10orf5	0	rs2240778	South Asian	877	15110	41	0.05804	6719	795	41	0.941959		6703.45	826.098	25.451		0.00473338		0.962356	7555	0.915092	1.07	0.058041	0	0.157915
C10orf5	0	rs2240778	Total	10553	119218	1370	0.08852	50426	7813	1370	0.911481		49523.1	9618.86	467.068		0		0.812258	59609	0.981929		0.0885185	0
C10orf7	0	rs36042706	African	3523	10392	625	0.339	2298	2273	625	0.660989		2270.17	2328.67	597.167		0.226608		0.976096	5196	0.998655	0.19	0.339011	0	0.0986442
C10orf7	0	rs36042706	East Asian	2934	8632	520	0.3399	1902	1894	520	0.660102		1880.63	1936.74	498.63		0.349624		0.977932	4316	0.997458	0.02	0.339898	0	0.0986442
C10orf7	0	rs36042706	European (Finnish)	3498	6610	926	0.5292	733	1646	926	0.470802		732.568	1646.86	925.568		0.999544		0.999475	3305	0.999395	0.54	0.470802	0	0.0986442
C10orf7	0	rs36042706	European (Non-Finnish)	37867	66624	10765	0.5684	6210	16337	10765	0.431631		6206.21	16344.6	10761.2		0.996424		0.999536	33312	0.998262	0.21	0.431631	0	0.0986442
C10orf7	0	rs36042706	Latino	6433	11568	1761	0.5561	1112	2911	1761	0.443897		1139.71	2855.59	1788.71		0.336579		1.0194	5784	0.999136	0.74	0.443897	0	0.0986442
C10orf7	0	rs36042706	Other	478	906	124	0.5276	99	230	124	0.472406		101.095	225.81	126.095		0.924984		1.01855	453	0.997797		0.472406	0	0.0986442
C10orf7	0	rs36042706	South Asian	8240	16344	2109	0.5042	2041	4022	2109	0.495839		2009.14	4085.72	2077.14		0.370189		0.984405	8172	0.989826	1.07	0.495839	0	0.0986442
C10orf7	0	rs36042706	Total	62973	121076	16830	0.5201	14395	29313	16830	0.479889		13941.5	30220	16376.5		1.43791e-12		0.969986	60538	0.997233		0.479889	0
C10orf8	0	rs11552445	African	1261	2756	296	0.4575	413	669	296	0.542453		405.483	684.033	288.483		0.716928		0.978023	1378	0.264847	0.19	0.457547	2	0.162992
C10orf8	0	rs11552445	East Asian	0	608	0	0	304	0	0	1		304	0	0		#DIV/0!		#DIV/0!	304	0.0702565	0.02	0	2	0.162992
C10orf8	0	rs11552445	European (Finnish)	1	38	0	0.02632	18	1	0	0.973684		18.0132	0.973684	0.0131579		0.993085		1.02703	19	0.00574539	0.54	0.0263158	2	0.162992
C10orf8	0	rs11552445	European (Non-Finnish)	210	8172	5	0.0257	3881	200	5	0.974302		3878.7	204.604	2.69824		0.355495		0.9775	4086	0.122445	0.21	0.0256975	2	0.162992
C10orf8	0	rs11552445	Latino	29	412	0	0.07039	177	29	0	0.929612		178.021	26.9587	1.02063		0.554038		1.07572	206	0.0355847	0.74	0.0703883	2	0.162992
C10orf8	0	rs11552445	Other	10	186	0	0.05376	83	10	0	0.946237		83.2688	9.46237	0.268817		0.860608		1.05682	93	0.204846		0.0537634	2	0.162992
C10orf8	0	rs11552445	South Asian	80	7912	0	0.01011	3876	80	0	0.989889		3876.4	79.1911	0.404449		0.813526		1.01021	3956	0.479167	1.07	0.0101112	2	0.162992
C10orf8	0	rs11552445	Total	1591	20084	301	0.07922	8752	989	301	0.920783		8514.02	1464.97	63.0174		6.584e-231		0.675101	10042	0.16542		0.0792173	2
C10orf9	0	rs3802509	African	6405	10396	1983	0.6161	776	2439	1983	0.383898		766.068	2458.86	1973.07		0.843981		0.991921	5198	0.999039	0.19	0.383898	0	0.10951
C10orf9	0	rs3802509	East Asian	3470	8626	696	0.4023	1539	2078	696	0.597728		1540.94	2074.12	697.942		0.992464		1.00187	4313	0.996765	0.02	0.402272	0	0.10951
C10orf9	0	rs3802509	European (Finnish)	1893	6598	259	0.2869	1665	1375	259	0.713095		1677.56	1349.89	271.556		0.565063		1.0186	3299	0.997581	0.54	0.286905	0	0.10951
C10orf9	0	rs3802509	European (Non-Finnish)	21591	66476	3547	0.3248	15194	14497	3547	0.675206		15153.3	14578.4	3506.31		0.595828		0.994418	33238	0.996044	0.21	0.324794	0	0.10951
C10orf9	0	rs3802509	Latino	4951	11546	1094	0.4288	1916	2763	1094	0.571193		1883.51	2827.98	1061.51		0.217854		0.977023	5773	0.997236	0.74	0.428807	0	0.10951
C10orf9	0	rs3802509	Other	307	906	66	0.3389	212	175	66	0.661148		198.014	202.972	52.0138		0.0135437		0.862186	453	0.997797		0.338852	0	0.10951
C10orf9	0	rs3802509	South Asian	5743	16478	1026	0.3485	3522	3691	1026	0.651475		3496.79	3741.42	1000.79		0.473262		0.986524	8239	0.997941	1.07	0.348525	0	0.10951
C10orf9	0	rs3802509	Total	44360	121026	8671	0.3665	24824	27018	8671	0.633467		24282.7	28100.6	8129.7		3.13729e-20		0.961474	60513	0.996821		0.366533	0
C11orf10	0	rs509360	African	1814	10386	173	0.1747	3552	1468	173	0.825342		3537.41	1497.17	158.415		0.373199		0.980517	5193	0.998078	0.19	0.174658	0	0.23259
C11orf10	0	rs509360	East Asian	4782	8632	1434	0.554	968	1914	1434	0.446015		858.579	2132.84	1324.58		1.35847e-10		0.897394	4316	0.997458	0.02	0.446015	0	0.23259
C11orf10	0	rs509360	European (Finnish)	4263	6598	1380	0.6461	416	1503	1380	0.353895		413.173	1508.65	1377.17		0.977091		0.996252	3299	0.997581	0.54	0.353895	0	0.23259
C11orf10	0	rs509360	European (Non-Finnish)	45274	66638	15378	0.6794	3423	14518	15378	0.320598		3424.63	14514.7	15379.6		0.999164		1.00022	33319	0.998472	0.21	0.320598	0	0.23259
C11orf10	0	rs509360	Latino	9776	11562	4190	0.8455	195	1396	4190	0.154472		137.943	1510.11	4132.94		6.7878e-08		0.924434	5781	0.998618	0.74	0.154472	0	0.23259
C11orf10	0	rs509360	Other	550	904	168	0.6084	70	214	168	0.391593		69.3119	215.376	167.312		0.990816		0.993611	452	0.995595		0.391593	0	0.23259
C11orf10	0	rs509360	South Asian	4790	16492	749	0.2904	4205	3292	749	0.709556		4151.61	3398.77	695.613		0.0170926		0.968585	8246	0.998789	1.07	0.290444	0	0.23259
C11orf10	0	rs509360	Total	71249	121212	23472	0.5878	12829	24305	23472	0.412195		10297.3	29368.5	20940.3		0		0.827588	60606	0.998353		0.412195	0
C11orf11	0	rs198443	African	3502	9748	610	0.3593	1982	2282	610	0.640747		2001.05	2243.9	629.052		0.495217		1.01698	4874	0.936767	0.19	0.359253	1	0.146757
C11orf11	0	rs198443	East Asian	6807	8376	2753	0.8127	134	1301	2753	0.187321		146.953	1275.09	2765.95		0.421308		1.02032	4188	0.967876	0.02	0.187321	1	0.146757
C11orf11	0	rs198443	European (Finnish)	2720	5864	614	0.4638	826	1492	614	0.536153		842.832	1458.34	630.832		0.457858		1.02308	2932	0.886604	0.54	0.463847	1	0.146757
C11orf11	0	rs198443	European (Non-Finnish)	27817	63242	5904	0.4399	9708	16009	5904	0.56015		9921.66	15581.7	6117.66		6.85467e-06		1.02742	31621	0.947588	0.21	0.43985	1	0.146757
C11orf11	0	rs198443	Latino	5161	11052	1126	0.467	1491	2909	1126	0.533026		1570.03	2750.95	1205.03		0.000109374		1.05745	5526	0.954569	0.74	0.466974	1	0.146757
C11orf11	0	rs198443	Other	416	834	100	0.4988	101	216	100	0.501199		104.751	208.499	103.751		0.763476		1.03598	417	0.918502		0.498801	1	0.146757
C11orf11	0	rs198443	South Asian	6768	15970	1446	0.4238	2663	3876	1446	0.576205		2651.12	3899.76	1434.12		0.862275		0.993908	7985	0.967175	1.07	0.423795	1	0.146757
C11orf11	0	rs198443	Total	53191	115086	12553	0.4622	16905	28085	12553	0.537815		16644	28606.9	12292		6.92859e-05		0.981755	57543	0.947896		0.462185	1
C11orf13	0	rs7129811	African	2089	9800	239	0.2132	3050	1611	239	0.786837		3033.65	1643.7	222.649		0.379172		0.980105	4900	0.941764	0.19	0.213163	1	0.0862488
C11orf13	0	rs7129811	East Asian	5783	8592	1927	0.6731	440	1929	1927	0.326932		459.176	1890.65	1946.18		0.413179		1.02029	4296	0.992836	0.02	0.326932	1	0.0862488
C11orf13	0	rs7129811	European (Finnish)	4225	6394	1370	0.6608	342	1485	1370	0.339224		367.889	1433.22	1395.89		0.124152		1.03613	3197	0.966737	0.54	0.339224	1	0.0862488
C11orf13	0	rs7129811	European (Non-Finnish)	37851	63964	11118	0.5918	5249	15615	11118	0.408245		5330.25	15452.5	11199.3		0.170571		1.01052	31982	0.958406	0.21	0.408245	1	0.0862488
C11orf13	0	rs7129811	Latino	4723	11392	1002	0.4146	1975	2719	1002	0.585411		1952.05	2764.9	979.052		0.456244		0.983401	5696	0.983935	0.74	0.414589	1	0.0862488
C11orf13	0	rs7129811	Other	490	854	142	0.5738	79	206	142	0.42623		77.5738	208.852	140.574		0.960957		0.986342	427	0.940529		0.42623	1	0.0862488
C11orf13	0	rs7129811	South Asian	8761	14260	2599	0.6144	968	3563	2599	0.385624		1060.27	3378.45	2691.27		2.39999e-05		1.05462	7130	0.863614	1.07	0.385624	1	0.0862488
C11orf13	0	rs7129811	Total	63922	115256	18397	0.5546	12103	27128	18397	0.445391		11431.9	28470.3	17725.9		1.52684e-28		0.952853	57628	0.949297		0.445391	1
C11orf14	0	rs2303999	African	8	10394	0	0.0007697	5189	8	0	0.99923		5189	7.99384	0.0030787		0.998459		1.00077	5197	0.998847	0.19	0.000769675	0	0.047694
C11orf14	0	rs2303999	East Asian	1103	8636	70	0.1277	3285	963	70	0.872279		3285.44	962.124	70.4382		0.99821		1.00091	4318	0.99792	0.02	0.127721	0	0.047694
C11orf14	0	rs2303999	European (Finnish)	0	6614	0	0	3307	0	0	1		3307	0	0		#DIV/0!		#DIV/0!	3307	1	0.54	0	0	0.047694
C11orf14	0	rs2303999	European (Non-Finnish)	38	66724	0	0.0005695	33324	38	0	0.99943		33324	37.9784	0.0108207		0.994598		1.00057	33362	0.99976	0.21	0.00056951	0	0.047694
C11orf14	0	rs2303999	Latino	3	11576	0	0.0002592	5785	3	0	0.999741		5785	2.99922	0.000388735		0.999806		1.00026	5788	0.999827	0.74	0.000259157	0	0.047694
C11orf14	0	rs2303999	Other	4	908	0	0.004405	450	4	0	0.995595		450.009	3.98238	0.00881057		0.995566		1.00442	454	1		0.00440529	0	0.047694
C11orf14	0	rs2303999	South Asian	59	16512	0	0.003573	8197	59	0	0.996427		8197.11	58.7892	0.105408		0.948302		1.00359	8256	1	1.07	0.00357316	0	0.047694
C11orf14	0	rs2303999	Total	1215	121364	70	0.01001	59537	1075	70	0.989989		59473.1	1202.84	6.08181		1.45645e-149		0.893721	60682	0.999605		0.0100112	0
C11orf19	0	rs4922872	African	9351	9800	4461	0.9542	10	429	4461	0.0458163		10.2858	428.428	4461.29		0.995649		1.00133	4900	0.941764	0.19	0.0458163	0	0.0170464
C11orf19	0	rs4922872	East Asian	8604	8604	4302	1	0	0	4302	0		0	0	4302		#DIV/0!		#DIV/0!	4302	0.994222	0.02	0	0	0.0170464
C11orf19	0	rs4922872	European (Finnish)	6610	6610	3305	1	0	0	3305	0		0	0	3305		#DIV/0!		#DIV/0!	3305	0.999395	0.54	0	0	0.0170464
C11orf19	0	rs4922872	European (Non-Finnish)	66649	66660	33319	0.9998	0	11	33319	0.000165017		0.000907591	10.9982	33319		0.999546		1.00017	33330	0.998801	0.21	0.000165017	0	0.0170464
C11orf19	0	rs4922872	Latino	11518	11544	5746	0.9977	0	26	5746	0.00225225		0.0292793	25.9414	5746.03		0.985402		1.00226	5772	0.997063	0.74	0.00225225	0	0.0170464
C11orf19	0	rs4922872	Other	898	900	448	0.9978	0	2	448	0.00222222		0.00222222	1.99556	448.002		0.998885		1.00223	450	0.991189		0.00222222	0	0.0170464
C11orf19	0	rs4922872	South Asian	16488	16488	8244	1	0	0	8244	0		0	0	8244		#DIV/0!		#DIV/0!	8244	0.998547	1.07	0	0	0.0170464
C11orf19	0	rs4922872	Total	120118	120606	59825	0.996	10	468	59825	0.00404623		0.987281	486.025	59816		9.74146e-19		0.962913	60303	0.993361		0.00404623	0
C11orf20	0	rs11231746	African	585	6456	30	0.09061	2673	525	30	0.909387		2669.5	531.991	26.5044		0.756739		0.986858	3228	0.620411	0.19	0.0906134	2	0.11408
C11orf20	0	rs11231746	East Asian	791	6138	40	0.1289	2318	711	40	0.871131		2328.97	689.064	50.9678		0.211176		1.03183	3069	0.709267	0.02	0.128869	2	0.11408
C11orf20	0	rs11231746	European (Finnish)	1632	5446	214	0.2997	1305	1204	214	0.700331		1335.53	1142.94	244.53		0.020529		1.05342	2723	0.823405	0.54	0.299669	2	0.11408
C11orf20	0	rs11231746	European (Non-Finnish)	19739	54796	3157	0.3602	10816	13425	3157	0.639773		11214.3	12628.5	3555.26		2.14669e-24		1.06307	27398	0.821037	0.21	0.360227	2	0.11408
C11orf20	0	rs11231746	Latino	1282	7428	97	0.1726	2529	1088	97	0.82741		2542.63	1060.74	110.63		0.293318		1.0257	3714	0.641562	0.74	0.17259	2	0.11408
C11orf20	0	rs11231746	Other	238	708	37	0.3362	153	164	37	0.663842		156.003	157.994	40.0028		0.774338		1.03801	354	0.779736		0.336158	2	0.11408
C11orf20	0	rs11231746	South Asian	4734	13524	774	0.35	2802	3186	774	0.649956		2856.56	3076.89	828.555		0.0142417		1.03546	6762	0.819041	1.07	0.350044	2	0.11408
C11orf20	0	rs11231746	Total	29001	94496	4349	0.3069	22596	20303	4349	0.693098		22697.2	20100.5	4450.23		0.0910134		1.01007	47248	0.778309		0.306902	2
C11orf21	0	rs12276847	African	258	2150	23	0.12	840	212	23	0.88		832.48	227.04	15.48		0.0945448		0.933756	1075	0.206612	0.19	0.12	2	0.0765099
C11orf21	0	rs12276847	East Asian	111	626	10	0.1773	212	91	10	0.822684		211.841	91.3179	9.84105		0.998105		0.996519	313	0.0723365	0.02	0.177316	2	0.0765099
C11orf21	0	rs12276847	European (Finnish)	227	968	20	0.2345	277	187	20	0.765496		283.616	173.768	26.6162		0.245779		1.07615	484	0.146356	0.54	0.234504	2	0.0765099
C11orf21	0	rs12276847	European (Non-Finnish)	3047	8570	533	0.3555	1771	1981	533	0.644457		1779.67	1963.66	541.669		0.846173		1.00883	4285	0.128409	0.21	0.355543	2	0.0765099
C11orf21	0	rs12276847	Latino	86	406	14	0.2118	131	58	14	0.788177		126.108	67.7833	9.10837		0.120705		0.855669	203	0.0350665	0.74	0.211823	2	0.0765099
C11orf21	0	rs12276847	Other	58	208	7	0.2788	53	44	7	0.721154		54.0865	41.8269	8.08654		0.869046		1.05195	104	0.229075		0.278846	2	0.0765099
C11orf21	0	rs12276847	South Asian	2173	7902	316	0.275	2094	1541	316	0.725006		2076.78	1575.44	298.781		0.389071		0.97814	3951	0.478561	1.07	0.274994	2	0.0765099
C11orf21	0	rs12276847	Total	5960	20830	923	0.2861	5378	4114	923	0.713874		5307.65	4254.69	852.655		0.0033659		0.966933	10415	0.171565		0.286126	2
C11orf23	1	indel-rs377099693	African	1241	5166	0	0.2402	1342	1241	0	0.759775		1491.06	942.881	149.059		8.48005e-57		1.31618	2583	0.496444	0.19	0.240225	2	0.0396875
C11orf23	1	indel-rs377099693	East Asian	1222	3656	0	0.3342	606	1222	0	0.665755		810.224	813.553	204.224		8.84338e-101		1.50205	1828	0.422464	0.02	0.334245	2	0.0396875
C11orf23	1	indel-rs377099693	European (Finnish)	656	2886	0	0.2273	787	656	0	0.772696		861.556	506.888	74.5558		7.6637e-28		1.29417	1443	0.436347	0.54	0.227304	2	0.0396875
C11orf23	1	indel-rs377099693	European (Non-Finnish)	9144	29486	1	0.3101	5600	9142	1	0.689887		7016.84	6308.32	1417.84		0		1.4492	14743	0.441804	0.21	0.310113	2	0.0396875
C11orf23	1	indel-rs377099693	Latino	1571	5030	0	0.3123	944	1571	0	0.687674		1189.33	1080.34	245.332		2.22226e-113		1.45418	2515	0.434445	0.74	0.312326	2	0.0396875
C11orf23	1	indel-rs377099693	Other	121	456	0	0.2654	107	121	0	0.734649		123.054	88.8925	16.0537		3.47477e-07		1.36119	228	0.502203		0.265351	2	0.0396875
C11orf23	1	indel-rs377099693	South Asian	2732	9626	0	0.2838	2081	2732	0	0.716185		2468.69	1956.62	387.691		7.4064e-165		1.39629	4813	0.58297	1.07	0.283815	2	0.0396875
C11orf23	1	indel-rs377099693	Total	16687	56306	1	0.2964	11467	16685	1	0.703637		13938.7	11741.6	2472.7		0		1.42102	28153	0.46376		0.296363	2
C11orf24	0	rs901827	African	3457	10302	580	0.3356	2274	2297	580	0.664434		2274.03	2296.95	580.026		0.999999		1.00002	5151	0.990006	0.19	0.335566	0	0.0838297
C11orf24	0	rs901827	East Asian	3305	8562	636	0.386	1612	2033	636	0.613992		1613.88	2029.24	637.878		0.992693		1.00185	4281	0.989369	0.02	0.386008	0	0.0838297
C11orf24	0	rs901827	European (Finnish)	3047	6296	720	0.484	821	1607	720	0.516042		838.31	1572.38	737.31		0.466245		1.02202	3148	0.95192	0.54	0.483958	0	0.0838297
C11orf24	0	rs901827	European (Non-Finnish)	28991	66018	6407	0.4391	10425	16177	6407	0.560862		10383.5	16260	6365.52		0.650774		0.994898	33009	0.989182	0.21	0.439138	0	0.0838297
C11orf24	0	rs901827	Latino	2873	11446	368	0.251	3218	2137	368	0.748995		3210.57	2151.86	360.568		0.872387		0.993093	5723	0.988599	0.74	0.251005	0	0.0838297
C11orf24	0	rs901827	Other	358	886	74	0.4041	159	210	74	0.595937		157.327	213.345	72.3273		0.946994		0.984319	443	0.975771		0.404063	0	0.0838297
C11orf24	0	rs901827	South Asian	4662	16494	692	0.2826	4277	3278	692	0.717352		4243.85	3344.29	658.853		0.197833		0.980177	8247	0.99891	1.07	0.282648	0	0.0838297
C11orf24	0	rs901827	Total	46693	120004	9477	0.3891	22786	27739	9477	0.610905		22393	28525	9084.01		1.28249e-10		0.972446	60002	0.988403		0.389095	0
C11orf25	0	rs10835040	African	2463	10388	273	0.2371	3004	1917	273	0.762899		3022.99	1879.02	291.989		0.346135		1.02021	5194	0.99827	0.19	0.237101	0	0.100778
C11orf25	0	rs10835040	East Asian	3083	8614	543	0.3579	1767	1997	543	0.642094		1775.71	1979.58	551.712		0.846346		1.0088	4307	0.995378	0.02	0.357906	0	0.100778
C11orf25	0	rs10835040	European (Finnish)	2515	6602	479	0.3809	1265	1557	479	0.619055		1265.04	1556.92	479.039		0.999996		1.00005	3301	0.998186	0.54	0.380945	0	0.100778
C11orf25	0	rs10835040	European (Non-Finnish)	30923	66228	7256	0.4669	9447	16411	7256	0.533083		9410.24	16484.5	7219.24		0.719428		0.99554	33114	0.992328	0.21	0.466917	0	0.100778
C11orf25	0	rs10835040	Latino	2699	11526	340	0.2342	3404	2019	340	0.765834		3380.01	2066.99	316.007		0.21162		0.976785	5763	0.995509	0.74	0.234166	0	0.100778
C11orf25	0	rs10835040	Other	351	894	72	0.3926	168	207	72	0.607383		164.904	213.191	68.9044		0.828205		0.970959	447	0.984581		0.392617	0	0.100778
C11orf25	0	rs10835040	South Asian	7805	15878	1935	0.4916	2069	3935	1935	0.508439		2052.32	3968.37	1918.32		0.755275		0.991591	7939	0.961604	1.07	0.491561	0	0.100778
C11orf25	0	rs10835040	Total	49839	120130	10898	0.4149	21124	28043	10898	0.585124		20564.5	29162	10338.5		6.23733e-20		0.961628	60065	0.989441		0.414876	0
C11orf27	0	rs200884351	African	131	294	0	0.4456	16	131	0	0.554422		45.1854	72.6293	29.1854		2.41188e-21		1.80368	147	0.0282529	0.19	0.445578	2	0.154295
C11orf27	0	rs200884351	East Asian	21	48	0	0.4375	3	21	0	0.5625		7.59375	11.8125	4.59375		0.000703629		1.77778	24	0.00554657	0.02	0.4375	2	0.154295
C11orf27	0	rs200884351	European (Finnish)	0	2	0	0	1	0	0	1		1	0	0		#DIV/0!		#DIV/0!	1	0.000302389	0.54	0	2	0.154295
C11orf27	0	rs200884351	European (Non-Finnish)	123	488	0	0.252	121	123	0	0.747951		136.501	91.998	15.501		9.61961e-07		1.33699	244	0.00731196	0.21	0.252049	2	0.154295
C11orf27	0	rs200884351	Latino	14	36	0	0.3889	4	14	0	0.611111		6.72222	8.55556	2.72222		0.0261311		1.63636	18	0.00310935	0.74	0.388889	2	0.154295
C11orf27	0	rs200884351	Other	5	16	0	0.3125	3	5	0	0.6875		3.78125	3.4375	0.78125		0.437602		1.45455	8	0.0176211		0.3125	2	0.154295
C11orf27	0	rs200884351	South Asian	26	72	0	0.3611	10	26	0	0.638889		14.6944	16.6111	4.69444		0.00318128		1.56522	36	0.00436047	1.07	0.361111	2	0.154295
C11orf27	0	rs200884351	Total	320	956	0	0.3347	158	320	0	0.665272		211.556	212.887	53.5565		5.29023e-27		1.50314	478	0.00787402		0.334728	2
C11orf29	0	rs11517718	African	287	568	71	0.5053	68	145	71	0.494718		69.5079	141.984	72.5079		0.937943		1.02124	284	0.0545839	0.19	0.494718	2	0.0755736
C11orf29	0	rs11517718	East Asian	118	198	37	0.596	18	44	37	0.40404		16.1616	47.6768	35.1616		0.744985		0.922881	99	0.0228796	0.02	0.40404	2	0.0755736
C11orf29	0	rs11517718	European (Finnish)	1	2	0	0.5	0	1	0	0.5		0.25	0.5	0.25		0.606531		2	1	0.000302389	0.54	0.5	2	0.0755736
C11orf29	0	rs11517718	European (Non-Finnish)	1342	3634	252	0.3693	727	838	252	0.63071		722.794	846.413	247.794		0.914159		0.990061	1817	0.0544501	0.21	0.36929	2	0.0755736
C11orf29	0	rs11517718	Latino	83	188	20	0.4415	31	43	20	0.558511		29.3218	46.3564	18.3218		0.781618		0.927596	94	0.0162377	0.74	0.441489	2	0.0755736
C11orf29	0	rs11517718	Other	53	132	12	0.4015	25	29	12	0.598485		23.6402	31.7197	10.6402		0.784583		0.914258	66	0.145374		0.401515	2	0.0755736
C11orf29	0	rs11517718	South Asian	3370	7620	762	0.4423	1202	1846	762	0.557743		1185.2	1879.59	745.203		0.54416		0.982127	3810	0.461483	1.07	0.442257	2	0.0755736
C11orf29	0	rs11517718	Total	5254	12342	1154	0.4257	2071	2946	1154	0.574299		2035.32	3017.37	1118.32		0.177973		0.976348	6171	0.101654		0.425701	2
C11orf3	0	rs1706937	African	3370	9892	558	0.3407	2134	2254	558	0.659321		2150.04	2221.91	574.045		0.597014		1.01444	4946	0.950605	0.19	0.340679	1	0.0919408
C11orf3	0	rs1706937	East Asian	5519	8376	1815	0.6589	484	1889	1815	0.341094		487.252	1882.5	1818.25		0.975311		1.00346	4188	0.967876	0.02	0.341094	1	0.0919408
C11orf3	0	rs1706937	European (Finnish)	3348	6606	859	0.5068	814	1630	859	0.493188		803.403	1651.19	848.403		0.761798		0.987165	3303	0.99879	0.54	0.493188	1	0.0919408
C11orf3	0	rs1706937	European (Non-Finnish)	31532	62892	7942	0.5014	7856	15648	7942	0.498633		7818.56	15722.9	7904.56		0.700024		0.995237	31446	0.942343	0.21	0.498633	1	0.0919408
C11orf3	0	rs1706937	Latino	3373	11406	535	0.2957	2865	2303	535	0.704278		2828.73	2375.53	498.734		0.0700682		0.969467	5703	0.985144	0.74	0.295722	1	0.0919408
C11orf3	0	rs1706937	Other	370	774	92	0.478	109	186	92	0.521964		105.437	193.127	88.4367		0.768366		0.963099	387	0.852423		0.478036	1	0.0919408
C11orf3	0	rs1706937	South Asian	4291	8946	1045	0.4797	1227	2201	1045	0.520344		1211.1	2232.8	1029.1		0.635351		0.985759	4473	0.541788	1.07	0.479656	1	0.0919408
C11orf3	0	rs1706937	Total	51803	108892	12846	0.4757	15489	26111	12846	0.524272		14965.1	27158.8	12322.1		2.5159e-18		0.961418	54446	0.89688		0.475728	1
C11orf30	0	rs4245443	African	3959	10352	778	0.3824	1995	2403	778	0.617562		1974.04	2444.93	757.036		0.467166		0.982851	5176	0.994811	0.19	0.382438	0	0.12915
C11orf30	0	rs4245443	East Asian	6228	8634	2214	0.7213	303	1800	2214	0.278666		335.235	1735.53	2246.23		0.0508683		1.03715	4317	0.997689	0.02	0.278666	0	0.12915
C11orf30	0	rs4245443	European (Finnish)	4038	6592	1257	0.6126	515	1524	1257	0.387439		494.76	1564.48	1236.76		0.331771		0.974126	3296	0.996674	0.54	0.387439	0	0.12915
C11orf30	0	rs4245443	European (Non-Finnish)	39203	66284	11629	0.5914	5568	15945	11629	0.40856		5532.11	16016.8	11593.1		0.716882		0.995518	33142	0.993168	0.21	0.40856	0	0.12915
C11orf30	0	rs4245443	Latino	9164	11554	3695	0.7931	308	1774	3695	0.206855		247.191	1895.62	3634.19		6.86267e-06		0.935843	5777	0.997927	0.74	0.206855	0	0.12915
C11orf30	0	rs4245443	Other	549	898	170	0.6114	70	209	170	0.388641		67.8179	213.364	167.818		0.910353		0.979546	449	0.988987		0.388641	0	0.12915
C11orf30	0	rs4245443	South Asian	10748	15988	3619	0.6723	865	3510	3619	0.327746		858.694	3522.61	3612.69		0.950055		0.99642	7994	0.968266	1.07	0.327746	0	0.12915
C11orf30	0	rs4245443	Total	73889	120302	23362	0.6142	9624	27165	23362	0.385804		8953.16	28506.7	22691.2		1.16575e-29		0.952935	60151	0.990858		0.385804	0
C11orf31	1	indel-rs561486529	African	2201	6804	4	0.3235	1205	2193	4	0.676514		1557	1489.01	355.997		7.37417e-166		1.47279	3402	0.653854	0.19	0.323486	2	0.0401185
C11orf31	1	indel-rs561486529	East Asian	1603	5728	0	0.2799	1261	1603	0	0.720147		1485.3	1154.4	224.302		1.20924e-94		1.38861	2864	0.66189	0.02	0.279853	2	0.0401185
C11orf31	1	indel-rs561486529	European (Finnish)	946	3802	0	0.2488	955	946	0	0.751184		1072.69	710.62	117.69		5.12864e-46		1.33123	1901	0.574841	0.54	0.248816	2	0.0401185
C11orf31	1	indel-rs561486529	European (Non-Finnish)	13925	42112	0	0.3307	7131	13925	0	0.669334		9433.26	9320.48	2302.26		0		1.49402	21056	0.630986	0.21	0.330666	2	0.0401185
C11orf31	1	indel-rs561486529	Latino	2900	7892	0	0.3675	1046	2900	0	0.632539		1578.82	1834.36	532.818		6.70916e-290		1.58093	3946	0.681638	0.74	0.367461	2	0.0401185
C11orf31	1	indel-rs561486529	Other	165	530	0	0.3113	100	165	0	0.688679		125.684	113.632	25.684		1.74051e-12		1.45205	265	0.5837		0.311321	2	0.0401185
C11orf31	1	indel-rs561486529	South Asian	2359	6820	0	0.3459	1051	2359	0	0.654106		1458.98	1543.04	407.982		8.67223e-208		1.52881	3410	0.413033	1.07	0.345894	2	0.0401185
C11orf31	1	indel-rs561486529	Total	24099	73688	4	0.327	12749	24091	4	0.672959		16685.7	16217.6	3940.68		0		1.48548	36844	0.606925		0.327041	2
C11orf32	0	rs12364988	African	5194	10404	1309	0.4992	1317	2576	1309	0.500769		1304.5	2600.99	1296.5		0.78649		0.990391	5202	0.999808	0.19	0.499231	0	0.0744211
C11orf32	0	rs12364988	East Asian	2755	8638	454	0.3189	2018	1847	454	0.68106		2003.34	1876.32	439.339		0.590158		0.984373	4319	0.998151	0.02	0.31894	0	0.0744211
C11orf32	0	rs12364988	European (Finnish)	3302	6602	825	0.5002	824	1652	825	0.499849		824.75	1650.5	825.75		0.998637		1.00091	3301	0.998186	0.54	0.499849	0	0.0744211
C11orf32	0	rs12364988	European (Non-Finnish)	34650	66718	9043	0.5194	7752	16564	9043	0.48065		7706.74	16654.5	8997.74		0.610963		0.994565	33359	0.99967	0.21	0.48065	0	0.0744211
C11orf32	0	rs12364988	Latino	5573	11560	1349	0.4821	1556	2875	1349	0.517907		1550.35	2886.29	1343.35		0.95672		0.996087	5780	0.998445	0.74	0.482093	0	0.0744211
C11orf32	0	rs12364988	Other	495	908	128	0.5452	87	239	128	0.454846		93.9257	225.149	134.926		0.423522		1.06152	454	1		0.454846	0	0.0744211
C11orf32	0	rs12364988	South Asian	7400	16508	1752	0.4483	2606	3896	1752	0.551732		2512.59	4082.82	1658.59		0.000176715		0.954242	8254	0.999758	1.07	0.448268	0	0.0744211
C11orf32	0	rs12364988	Total	59369	121338	14860	0.4893	16160	29649	14860	0.510714		15824.2	30320.6	14524.2		3.44381e-07		0.977851	60669	0.999391		0.489286	0
C11orf33	0	rs550897	African	8263	9800	3498	0.8432	135	1267	3498	0.156837		120.529	1295.94	3483.53		0.294658		0.977667	4900	0.941764	0.19	0.156837	0	0.12891
C11orf33	0	rs550897	East Asian	5886	8616	2010	0.6831	432	1866	2010	0.316852		432.503	1864.99	2010.5		0.999372		1.00054	4308	0.995609	0.02	0.316852	0	0.12891
C11orf33	0	rs550897	European (Finnish)	3220	6614	786	0.4868	873	1648	786	0.513154		870.822	1652.36	783.822		0.988576		0.997364	3307	1	0.54	0.486846	0	0.12891
C11orf33	0	rs550897	European (Non-Finnish)	31571	66706	7501	0.4733	9283	16569	7501	0.526714		9253.05	16628.9	7471.05		0.805451		0.996398	33353	0.999491	0.21	0.473286	0	0.12891
C11orf33	0	rs550897	Latino	6842	11540	2043	0.5929	971	2756	2043	0.407106		956.291	2785.42	2028.29		0.724851		0.989439	5770	0.996718	0.74	0.407106	0	0.12891
C11orf33	0	rs550897	Other	508	900	146	0.5644	88	216	146	0.435556		85.3689	221.262	143.369		0.880501		0.976217	450	0.991189		0.435556	0	0.12891
C11orf33	0	rs550897	South Asian	8929	16510	2395	0.5408	1721	4139	2395	0.459176		1740.51	4099.98	2414.51		0.688144		1.00952	8255	0.999879	1.07	0.459176	0	0.12891
C11orf33	0	rs550897	Total	65219	120686	18379	0.5404	13503	28461	18379	0.459598		12746.3	29974.5	17622.3		3.9149e-34		0.949507	60343	0.99402		0.459598	0
C11orf34	0	rs2564872	African	854	2078	175	0.411	360	504	175	0.589028		360.485	503.03	175.485		0.99807		1.00193	1039	0.199692	0.19	0.410972	2	0.127181
C11orf34	0	rs2564872	East Asian	501	620	203	0.8081	12	95	203	0.191935		11.4202	96.1597	202.42		0.977709		0.98794	310	0.0716432	0.02	0.191935	2	0.127181
C11orf34	0	rs2564872	European (Finnish)	1095	1622	376	0.6751	92	343	376	0.324908		85.6131	355.774	369.613		0.592899		0.964096	811	0.245237	0.54	0.324908	2	0.127181
C11orf34	0	rs2564872	European (Non-Finnish)	6257	8664	2253	0.7222	328	1751	2253	0.277816		334.352	1738.3	2259.35		0.890757		1.00731	4332	0.129817	0.21	0.277816	2	0.127181
C11orf34	0	rs2564872	Latino	274	394	93	0.6954	16	88	93	0.304569		18.2741	83.4518	95.2741		0.746334		1.0545	197	0.0340301	0.74	0.304569	2	0.127181
C11orf34	0	rs2564872	Other	167	240	55	0.6958	8	57	55	0.304167		11.1021	50.7958	58.1021		0.408575		1.12214	120	0.264317		0.304167	2	0.127181
C11orf34	0	rs2564872	South Asian	5982	7898	2270	0.7574	237	1442	2270	0.242593		232.404	1451.19	2265.4		0.923843		0.993666	3949	0.478319	1.07	0.242593	2	0.127181
C11orf34	0	rs2564872	Total	15130	21516	5425	0.7032	1053	4280	5425	0.296802		947.69	4490.62	5319.69		7.26228e-06		0.953098	10758	0.177215		0.296802	2
C11orf36	0	rs11602794	African	32	358	3	0.08939	150	26	3	0.910615		148.43	29.1397	1.43017		0.353804		0.892255	179	0.0344032	0.19	0.0893855	2	0.151165
C11orf36	0	rs11602794	East Asian	39	114	4	0.3421	22	31	4	0.657895		24.6711	25.6579	6.67105		0.290702		1.20821	57	0.0131731	0.02	0.342105	2	0.151165
C11orf36	0	rs11602794	European (Finnish)	4	12	0	0.3333	2	4	0	0.666667		2.66667	2.66667	0.666667		0.472367		1.5	6	0.00181433	0.54	0.333333	2	0.151165
C11orf36	0	rs11602794	European (Non-Finnish)	438	1096	85	0.3996	195	268	85	0.600365		197.52	262.96	87.5201		0.90424		1.01917	548	0.0164219	0.21	0.399635	2	0.151165
C11orf36	0	rs11602794	Latino	19	90	3	0.2111	29	13	3	0.788889		28.0056	14.9889	2.00556		0.672903		0.867309	45	0.00777336	0.74	0.211111	2	0.151165
C11orf36	0	rs11602794	Other	7	24	1	0.2917	6	5	1	0.708333		6.02083	4.95833	1.02083		0.999576		1.0084	12	0.0264317		0.291667	2	0.151165
C11orf36	0	rs11602794	South Asian	281	490	72	0.5735	36	137	72	0.426531		44.5724	119.855	80.5724		0.0815413		1.14305	245	0.0296754	1.07	0.426531	2	0.151165
C11orf36	0	rs11602794	Total	820	2184	168	0.3755	440	484	168	0.624542		425.938	512.125	153.938		0.192686		0.945083	1092	0.0179883		0.375458	2
C11orf37	0	rs12805829	African	34	190	5	0.1789	66	24	5	0.821053		64.0421	27.9158	3.04211		0.392737		0.859729	95	0.0182587	0.19	0.178947	2	0.132876
C11orf37	0	rs12805829	East Asian	52	132	14	0.3939	28	24	14	0.606061		24.2424	31.5152	10.2424		0.153124		0.761538	66	0.0152531	0.02	0.393939	2	0.132876
C11orf37	0	rs12805829	European (Finnish)	0	2	0	0	1	0	0	1		1	0	0		#DIV/0!		#DIV/0!	1	0.000302389	0.54	0	2	0.132876
C11orf37	0	rs12805829	European (Non-Finnish)	103	2664	0	0.03866	1229	103	0	0.961336		1230.99	99.0176	1.99118		0.34052		1.04022	1332	0.0399161	0.21	0.0386637	2	0.132876
C11orf37	0	rs12805829	Latino	7	92	1	0.07609	40	5	1	0.923913		39.2663	6.46739	0.266304		0.306044		0.773109	46	0.0079461	0.74	0.076087	2	0.132876
C11orf37	0	rs12805829	Other	9	118	1	0.07627	51	7	1	0.923729		50.3432	8.31356	0.34322		0.478807		0.841998	59	0.129956		0.0762712	2	0.132876
C11orf37	0	rs12805829	South Asian	516	7474	19	0.06904	3240	478	19	0.930961		3238.81	480.376	17.8121		0.955329		0.995054	3737	0.452641	1.07	0.0690393	2	0.132876
C11orf37	0	rs12805829	Total	721	10672	40	0.06756	4655	641	40	0.93244		4639.36	672.289	24.3554		0.00309134		0.953459	5336	0.0878991		0.06756	2
C11orf38	0	rs494361	African	8530	10402	3495	0.82	166	1540	3495	0.179965		168.448	1535.1	3497.45		0.973903		1.00319	5201	0.999616	0.19	0.179965	0	0.0581625
C11orf38	0	rs494361	East Asian	8647	8654	4320	0.9992	0	7	4320	0.000808875		0.00283106	6.99434	4320		0.998583		1.00081	4327	1	0.02	0.000808875	0	0.0581625
C11orf38	0	rs494361	European (Finnish)	5671	6606	2436	0.8585	68	799	2436	0.141538		66.169	802.662	2434.17		0.966209		0.995438	3303	0.99879	0.54	0.141538	0	0.0581625
C11orf38	0	rs494361	European (Non-Finnish)	58813	66708	25959	0.8816	500	6895	25959	0.118352		467.193	6960.61	25926.2		0.227209		0.990574	33354	0.999521	0.21	0.118352	0	0.0581625
C11orf38	0	rs494361	Latino	10761	11440	5065	0.9406	24	631	5065	0.0593531		20.1504	638.699	5061.15		0.65995		0.987945	5720	0.988081	0.74	0.0593531	0	0.0581625
C11orf38	0	rs494361	Other	799	908	352	0.88	7	95	352	0.120044		6.5424	95.9152	351.542		0.979545		0.990458	454	1		0.120044	0	0.0581625
C11orf38	0	rs494361	South Asian	14735	16510	6615	0.8925	135	1505	6615	0.107511		95.4157	1584.17	6575.42		3.33519e-05		0.950025	8255	0.999879	1.07	0.107511	0	0.0581625
C11orf38	0	rs494361	Total	107956	121228	48242	0.8905	900	11472	48242	0.10948		726.507	11819	48068.5		4.52232e-12		0.970642	60614	0.998484		0.10948	0
C11orf4	0	rs3815362	African	722	10300	30	0.0701	4458	662	30	0.929903		4453.31	671.39	25.305		0.604306		0.986014	5150	0.989814	0.19	0.0700971	0	0.10497
C11orf4	0	rs3815362	East Asian	1092	8600	70	0.127	3278	952	70	0.873023		3277.33	953.341	69.3293		0.995753		0.998593	4300	0.99376	0.02	0.126977	0	0.10497
C11orf4	0	rs3815362	European (Finnish)	1725	6542	224	0.2637	1770	1277	224	0.736319		1773.42	1270.15	227.425		0.953552		1.00539	3271	0.989114	0.54	0.263681	0	0.10497
C11orf4	0	rs3815362	European (Non-Finnish)	21191	66240	3408	0.3199	15337	14375	3408	0.680088		15318.6	14411.7	3389.63		0.89799		0.997451	33120	0.992508	0.21	0.319912	0	0.10497
C11orf4	0	rs3815362	Latino	1454	11482	123	0.1266	4410	1208	123	0.873367		4379.06	1269.88	92.0622		0.00109705		0.951274	5741	0.991708	0.74	0.126633	0	0.10497
C11orf4	0	rs3815362	Other	263	906	41	0.2903	231	181	41	0.709713		228.173	186.655	38.1727		0.812316		0.969706	453	0.997797		0.290287	0	0.10497
C11orf4	0	rs3815362	South Asian	5238	16494	893	0.3176	3902	3452	893	0.68243		3840.72	3574.57	831.716		0.00784301		0.965711	8247	0.99891	1.07	0.31757	0	0.10497
C11orf4	0	rs3815362	Total	31685	120564	4789	0.2628	33386	22107	4789	0.737194		32760.5	23358	4163.51		2.84086e-38		0.946443	60282	0.993016		0.262806	0
C11orf40	1	indel-rs71280817	African	1447	2930	340	0.4939	358	767	340	0.506143		375.305	732.389	357.305		0.194788		1.04726	1465	0.281568	0.19	0.493857	2	0.0710108
C11orf40	1	indel-rs71280817	East Asian	216	584	27	0.3699	103	162	27	0.630137		115.945	136.11	39.9452		0.00507886		1.19022	292	0.0674832	0.02	0.369863	2	0.0710108
C11orf40	1	indel-rs71280817	European (Finnish)	30	80	4	0.375	14	22	4	0.625		15.625	18.75	5.625		0.548324		1.17333	40	0.0120956	0.54	0.375	2	0.0710108
C11orf40	1	indel-rs71280817	European (Non-Finnish)	2512	8898	300	0.2823	2237	1912	300	0.717689		2291.58	1802.84	354.582		0.000286985		1.06055	4449	0.133323	0.21	0.282311	2	0.0710108
C11orf40	1	indel-rs71280817	Latino	140	474	21	0.2954	118	98	21	0.704641		117.675	98.6498	20.6751		0.994872		0.993413	237	0.0409397	0.74	0.295359	2	0.0710108
C11orf40	1	indel-rs71280817	Other	69	198	15	0.3485	45	39	15	0.651515		42.0227	44.9545	12.0227		0.419593		0.867543	99	0.218062		0.348485	2	0.0710108
C11orf40	1	indel-rs71280817	South Asian	2898	7158	541	0.4049	1222	1816	541	0.595138		1267.64	1724.71	586.645		0.00664784		1.05293	3579	0.433503	1.07	0.404862	2	0.0710108
C11orf40	1	indel-rs71280817	Total	7312	20322	1248	0.3598	4097	4816	1248	0.640193		4164.45	4681.09	1315.45		0.0147007		1.02882	10161	0.16738		0.359807	2
C11orf41	0	rs2076622	African	5300	9790	1454	0.5414	1049	2392	1454	0.458631		1029.63	2430.75	1434.63		0.536947		0.98406	4895	0.940803	0.19	0.458631	0	0.0572756
C11orf41	0	rs2076622	East Asian	3422	8614	695	0.3973	1580	2032	695	0.60274		1564.71	2062.58	679.712		0.62299		0.985176	4307	0.995378	0.02	0.39726	0	0.0572756
C11orf41	0	rs2076622	European (Finnish)	2853	6610	635	0.4316	1087	1583	635	0.568381		1067.7	1621.59	615.704		0.392219		0.976201	3305	0.999395	0.54	0.431619	0	0.0572756
C11orf41	0	rs2076622	European (Non-Finnish)	25912	66696	5013	0.3885	12449	15886	5013	0.611491		12469.5	15845	5033.52		0.894137		1.00259	33348	0.999341	0.21	0.388509	0	0.0572756
C11orf41	0	rs2076622	Latino	4381	11566	802	0.3788	2204	2777	802	0.621217		2231.72	2721.55	829.723		0.301144		1.02037	5783	0.998964	0.74	0.378783	0	0.0572756
C11orf41	0	rs2076622	Other	404	896	85	0.4509	129	234	85	0.549107		135.08	221.839	91.0804		0.510117		1.05482	448	0.986784		0.450893	0	0.0572756
C11orf41	0	rs2076622	South Asian	7795	16506	1907	0.4723	2365	3981	1907	0.527747		2298.6	4113.79	1840.6		0.0135725		0.96772	8253	0.999637	1.07	0.472253	0	0.0572756
C11orf41	0	rs2076622	Total	50067	120678	10591	0.4149	20863	28885	10591	0.585119		20657.9	29295.2	10385.9		0.00270154		0.985999	60339	0.993954		0.414881	0
C11orf42	0	rs10769671	African	4447	10360	927	0.4292	1660	2593	927	0.570753		1687.43	2538.14	954.431		0.298176		1.02162	5180	0.995579	0.19	0.429247	0	0.137436
C11orf42	0	rs10769671	East Asian	6869	8640	2740	0.795	191	1389	2740	0.204977		181.507	1407.99	2730.51		0.675193		0.986515	4320	0.998382	0.02	0.204977	0	0.137436
C11orf42	0	rs10769671	European (Finnish)	4757	6612	1702	0.7194	251	1353	1702	0.280551		260.211	1334.58	1711.21		0.729837		1.0138	3306	0.999698	0.54	0.280551	0	0.137436
C11orf42	0	rs10769671	European (Non-Finnish)	49814	66586	18592	0.7481	2071	12630	18592	0.251885		2112.31	12547.4	18633.3		0.485973		1.00658	33293	0.997693	0.21	0.251885	0	0.137436
C11orf42	0	rs10769671	Latino	9374	11574	3811	0.8099	224	1752	3811	0.190081		209.089	1781.82	3796.09		0.444639		0.983264	5787	0.999655	0.74	0.190081	0	0.137436
C11orf42	0	rs10769671	Other	665	906	239	0.734	27	187	239	0.266004		32.0535	176.893	244.054		0.477386		1.05714	453	0.997797		0.266004	0	0.137436
C11orf42	0	rs10769671	South Asian	9421	16456	2750	0.5725	1557	3921	2750	0.427504		1503.74	4027.51	2696.74		0.056286		0.973554	8228	0.996609	1.07	0.427504	0	0.137436
C11orf42	0	rs10769671	Total	85347	121134	30761	0.7046	5981	23825	30761	0.295433		5286.33	25214.3	30066.3		1.17262e-40		0.944899	60567	0.99771		0.295433	0
C11orf43	0	rs1003483	African	1601	9700	147	0.1651	3396	1307	147	0.834948		3381.12	1336.75	132.124		0.300799		0.977743	4850	0.932155	0.19	0.165052	0	0.159818
C11orf43	0	rs1003483	East Asian	3119	8532	573	0.3656	1720	1973	573	0.634435		1717.1	1978.8	570.099		0.981824		0.997067	4266	0.985902	0.02	0.365565	0	0.159818
C11orf43	0	rs1003483	European (Finnish)	3721	6602	1027	0.5636	607	1667	1027	0.436383		628.61	1623.78	1048.61		0.310595		1.02662	3301	0.998186	0.54	0.436383	0	0.159818
C11orf43	0	rs1003483	European (Non-Finnish)	32367	66494	7936	0.4868	8816	16495	7936	0.513234		8757.57	16611.9	7877.57		0.439302		0.992966	33247	0.996314	0.21	0.486766	0	0.159818
C11orf43	0	rs1003483	Latino	7567	11544	2502	0.6555	707	2563	2502	0.344508		685.054	2606.89	2480.05		0.44126		0.983163	5772	0.997063	0.74	0.344508	0	0.159818
C11orf43	0	rs1003483	Other	422	900	102	0.4689	130	218	102	0.531111		126.936	224.129	98.9356		0.845144		0.972655	450	0.991189		0.468889	0	0.159818
C11orf43	0	rs1003483	South Asian	5834	16498	1054	0.3536	3469	3726	1054	0.646381		3446.51	3770.99	1031.51		0.555967		0.98807	8249	0.999152	1.07	0.353619	0	0.159818
C11orf43	0	rs1003483	Total	54631	120270	13341	0.4542	18845	27949	13341	0.545764		17911.7	29815.6	12407.7		6.59975e-52		0.937395	60135	0.990594		0.454236	0
C11orf44	0	rs7933829	African	932	2742	169	0.3399	608	594	169	0.660102		597.392	615.215	158.392		0.442566		0.965516	1371	0.263502	0.19	0.339898	2	0.0549133
C11orf44	0	rs7933829	East Asian	223	650	37	0.3431	139	149	37	0.656923		140.253	146.494	38.2531		0.953554		1.01711	325	0.0751098	0.02	0.343077	2	0.0549133
C11orf44	0	rs7933829	European (Finnish)	308	1162	34	0.2651	307	240	34	0.73494		313.819	226.361	40.8193		0.34834		1.06025	581	0.175688	0.54	0.26506	2	0.0549133
C11orf44	0	rs7933829	European (Non-Finnish)	1916	8306	221	0.2307	2458	1474	221	0.769323		2457.99	1474.02	220.988		0.999999		0.999984	4153	0.124453	0.21	0.230677	2	0.0549133
C11orf44	0	rs7933829	Latino	85	406	10	0.2094	128	65	10	0.79064		126.898	67.2044	8.89778		0.896542		0.967198	203	0.0350665	0.74	0.20936	2	0.0549133
C11orf44	0	rs7933829	Other	54	222	5	0.2432	62	44	5	0.756757		63.5676	40.8649	6.56757		0.721324		1.07672	111	0.244493		0.243243	2	0.0549133
C11orf44	0	rs7933829	South Asian	1548	6896	157	0.2245	2057	1234	157	0.775522		2073.75	1200.51	173.746		0.261376		1.0279	3448	0.417636	1.07	0.224478	2	0.0549133
C11orf44	0	rs7933829	Total	5066	20384	633	0.2485	5759	3800	633	0.751472		5755.52	3806.96	629.522		0.983131		0.998173	10192	0.167891		0.248528	2
C11orf45	0	rs11221503	African	314	5296	9	0.05929	2343	296	9	0.94071		2343.31	295.383	9.30853		0.994239		1.00209	2648	0.508937	0.19	0.05929	2	0.0864671
C11orf45	0	rs11221503	East Asian	665	4012	51	0.1658	1392	563	51	0.834247		1396.11	554.774	55.1128		0.802121		1.01483	2006	0.463601	0.02	0.165753	2	0.0864671
C11orf45	0	rs11221503	European (Finnish)	827	2690	71	0.3074	589	685	71	0.692565		645.124	572.751	127.124		6.05642e-12		1.19598	1345	0.406713	0.54	0.307435	2	0.0864671
C11orf45	0	rs11221503	European (Non-Finnish)	10260	33986	1015	0.3019	7748	8230	1015	0.698111		8281.69	7162.62	1548.69		1.13629e-82		1.14902	16993	0.50923	0.21	0.301889	2	0.0864671
C11orf45	0	rs11221503	Latino	1078	4326	66	0.2492	1151	946	66	0.750809		1219.31	809.372	134.314		4.1285e-14		1.16881	2163	0.37364	0.74	0.249191	2	0.0864671
C11orf45	0	rs11221503	Other	123	510	9	0.2412	141	105	9	0.758824		146.832	93.3353	14.8324		0.1365		1.12498	255	0.561674		0.241176	2	0.0864671
C11orf45	0	rs11221503	South Asian	2343	11842	219	0.1979	3797	1905	219	0.802145		3809.79	1879.43	231.787		0.577997		1.01361	5921	0.717175	1.07	0.197855	2	0.0864671
C11orf45	0	rs11221503	Total	15610	62662	1440	0.2491	17161	12730	1440	0.750886		17665.3	11721.3	1944.34		4.1479e-51		1.08605	31331	0.51611		0.249114	2
C11orf46	1	indel-rs35824273	African	8068	10030	3255	0.8044	202	1558	3255	0.195613		191.897	1578.21	3244.9		0.662941		0.987196	5015	0.963867	0.19	0.195613	1	0.0994695
C11orf46	1	indel-rs35824273	East Asian	7659	8514	3452	0.8996	50	755	3452	0.100423		42.9308	769.138	3444.93		0.487126		0.981618	4257	0.983823	0.02	0.100423	1	0.0994695
C11orf46	1	indel-rs35824273	European (Finnish)	4395	6546	1474	0.6714	352	1447	1474	0.328598		353.407	1444.19	1475.41		0.993808		1.00195	3273	0.989719	0.54	0.328598	1	0.0994695
C11orf46	1	indel-rs35824273	European (Non-Finnish)	42840	65314	13960	0.6559	3777	14920	13960	0.344092		3866.56	14740.9	14049.6		0.0897424		1.01215	32657	0.978634	0.21	0.344092	1	0.0994695
C11orf46	1	indel-rs35824273	Latino	7038	11252	2169	0.6255	757	2700	2169	0.374511		789.095	2635.81	2201.1		0.188564		1.02435	5626	0.971843	0.74	0.374511	1	0.0994695
C11orf46	1	indel-rs35824273	Other	588	892	192	0.6592	50	204	192	0.340807		51.8027	200.395	193.803		0.930361		1.01799	446	0.982379		0.340807	1	0.0994695
C11orf46	1	indel-rs35824273	South Asian	11235	16352	3881	0.6871	822	3473	3881	0.312928		800.626	3515.75	3859.63		0.546431		0.987841	8176	0.99031	1.07	0.312928	1	0.0994695
C11orf46	1	indel-rs35824273	Total	81823	118900	28383	0.6882	6010	25057	28383	0.311833		5780.92	25515.2	28153.9		6.88291e-05		0.982044	59450	0.97931		0.311833	1
C11orf47	0	rs11040923	African	263	2090	9	0.1258	791	245	9	0.874163		798.548	229.905	16.5476		0.105134		1.06566	1045	0.200846	0.19	0.125837	2	0.185733
C11orf47	0	rs11040923	East Asian	439	602	166	0.7292	28	107	166	0.270764		22.0673	118.865	160.067		0.223205		0.900177	301	0.0695632	0.02	0.270764	2	0.185733
C11orf47	0	rs11040923	European (Finnish)	15	28	4	0.5357	3	7	4	0.464286		3.01786	6.96429	4.01786		0.999816		1.00513	14	0.00423344	0.54	0.464286	2	0.185733
C11orf47	0	rs11040923	European (Non-Finnish)	4137	8380	1037	0.4937	1090	2063	1037	0.506325		1074.17	2094.66	1021.17		0.619558		0.984883	4190	0.125562	0.21	0.493675	2	0.185733
C11orf47	0	rs11040923	Latino	201	402	53	0.5	53	95	53	0.5		50.25	100.5	50.25		0.740081		0.945274	201	0.034721	0.74	0.5	2	0.185733
C11orf47	0	rs11040923	Other	111	190	36	0.5842	20	39	36	0.415789		16.4237	46.1526	32.4237		0.319544		0.845022	95	0.209251		0.415789	2	0.185733
C11orf47	0	rs11040923	South Asian	4570	7884	1304	0.5797	676	1962	1304	0.420345		696.512	1920.98	1324.51		0.407023		1.02136	3942	0.477471	1.07	0.420345	2	0.185733
C11orf47	0	rs11040923	Total	9736	19576	2609	0.4973	2661	4518	2609	0.502656		2473.07	4893.86	2421.07		2.90252e-13		0.923197	9788	0.161236		0.497344	2
C11orf48	1	indel-rs77103448	African	1040	2758	0	0.3771	339	1040	0	0.622915		535.084	647.832	196.084		1.84745e-110		1.60536	1379	0.265039	0.19	0.377085	2	0.023639
C11orf48	1	indel-rs77103448	East Asian	1049	2614	0	0.4013	258	1049	0	0.598699		468.482	628.036	210.482		3.07373e-128		1.67029	1307	0.302057	0.02	0.401301	2	0.023639
C11orf48	1	indel-rs77103448	European (Finnish)	722	1780	0	0.4056	168	722	0	0.594382		314.428	429.144	146.428		9.97678e-91		1.68242	890	0.269126	0.54	0.405618	2	0.023639
C11orf48	1	indel-rs77103448	European (Non-Finnish)	9785	23054	0	0.4244	1742	9785	0	0.575562		3818.56	5631.87	2076.56		0		1.73743	11527	0.34543	0.21	0.424438	2	0.023639
C11orf48	1	indel-rs77103448	Latino	1638	3782	0	0.4331	253	1638	0	0.566896		607.712	928.575	354.712		2.10989e-240		1.76399	1891	0.326654	0.74	0.433104	2	0.023639
C11orf48	1	indel-rs77103448	Other	129	318	0	0.4057	30	129	0	0.59434		56.1651	76.6698	26.1651		8.23212e-17		1.68254	159	0.35022		0.40566	2	0.023639
C11orf48	1	indel-rs77103448	South Asian	4596	10238	0	0.4489	523	4596	0	0.551084		1554.61	2532.78	1031.61		0		1.8146	5119	0.620034	1.07	0.448916	2	0.023639
C11orf48	1	indel-rs77103448	Total	18959	44544	0	0.4256	3313	18959	0	0.574376		7347.7	10889.6	4034.7		0		1.74102	22272	0.366883		0.425624	2
C11orf49	0	rs3740691	African	6499	10392	2028	0.6254	725	2443	2028	0.374615		729.188	2434.62	2032.19		0.969714		1.00344	5196	0.998655	0.19	0.374615	0	0.165455
C11orf49	0	rs3740691	East Asian	1127	8642	72	0.1304	3266	983	72	0.86959		3267.49	980.028	73.4858		0.980332		1.00303	4321	0.998613	0.02	0.13041	0	0.165455
C11orf49	0	rs3740691	European (Finnish)	1485	6612	170	0.2246	1991	1145	170	0.775408		1987.76	1151.48	166.759		0.948976		0.994371	3306	0.999698	0.54	0.224592	0	0.165455
C11orf49	0	rs3740691	European (Non-Finnish)	21384	66600	3498	0.3211	15414	14388	3498	0.678919		15349	14518	3433		0.263142		0.991045	33300	0.997902	0.21	0.321081	0	0.165455
C11orf49	0	rs3740691	Latino	2074	11570	244	0.1793	3955	1586	244	0.820743		3896.89	1702.22	185.889		1.39324e-06		0.931724	5785	0.999309	0.74	0.179257	0	0.165455
C11orf49	0	rs3740691	Other	272	906	44	0.3002	225	184	44	0.699779		221.83	190.34	40.83		0.777794		0.966691	453	0.997797		0.300221	0	0.165455
C11orf49	0	rs3740691	South Asian	6578	16484	1365	0.3991	3029	3848	1365	0.600946		2976.49	3953.03	1312.49		0.054535		0.973432	8242	0.998304	1.07	0.399054	0	0.165455
C11orf49	0	rs3740691	Total	39419	121206	7421	0.3252	28605	24577	7421	0.674777		27594	26599	6409.99		8.94165e-77		0.923981	60603	0.998303		0.325223	0
C11orf7	0	rs61002819	African	5219	8914	1471	0.5855	709	2277	1471	0.414516		765.819	2163.36	1527.82		0.0021356		1.05253	4457	0.856621	0.19	0.414516	1	0.167842
C11orf7	0	rs61002819	East Asian	853	7638	44	0.1117	3010	765	44	0.888322		3013.63	757.738	47.6309		0.839145		1.00958	3819	0.882598	0.02	0.111678	1	0.167842
C11orf7	0	rs61002819	European (Finnish)	2419	4990	527	0.4848	603	1365	527	0.51523		662.329	1246.34	586.329		1.22838e-05		1.0952	2495	0.75446	0.54	0.48477	1	0.167842
C11orf7	0	rs61002819	European (Non-Finnish)	30929	60138	7609	0.5143	6749	15711	7609	0.4857		7093.4	15022.2	7953.4		1.87299e-14		1.04585	30069	0.901079	0.21	0.4857	1	0.167842
C11orf7	0	rs61002819	Latino	2433	10120	285	0.2404	2912	1863	285	0.759585		2919.46	1848.07	292.465		0.847796		1.00808	5060	0.874072	0.74	0.240415	1	0.167842
C11orf7	0	rs61002819	Other	354	778	75	0.455	110	204	75	0.544987		115.537	192.925	80.5373		0.526816		1.0574	389	0.856828		0.455013	1	0.167842
C11orf7	0	rs61002819	South Asian	5113	14956	841	0.3419	3206	3431	841	0.658131		3238.99	3365.02	873.989		0.237537		1.01961	7478	0.905766	1.07	0.341869	1	0.167842
C11orf7	0	rs61002819	Total	47320	107534	10852	0.44	17299	25616	10852	0.559953		16858.5	26497	10411.5		1.23997e-13		0.966752	53767	0.885695		0.440047	1
C11orf8	0	rs117025040	African	175	9424	1	0.01857	4538	173	1	0.98143		4538.62	171.75	1.62484		0.882733		1.00728	4712	0.905631	0.19	0.0185696	1	0.0411848
C11orf8	0	rs117025040	East Asian	2	7550	0	0.0002649	3773	2	0	0.999735		3773	1.99947	0.000264901		0.999867		1.00026	3775	0.872429	0.02	0.000264901	1	0.0411848
C11orf8	0	rs117025040	European (Finnish)	152	5858	3	0.02595	2780	146	3	0.974053		2778.97	148.056	1.972		0.753964		0.986113	2929	0.885697	0.54	0.0259474	1	0.0411848
C11orf8	0	rs117025040	European (Non-Finnish)	1689	57936	24	0.02915	27303	1641	24	0.970847		27303.6	1639.76	24.6196		0.991762		1.00076	28968	0.868085	0.21	0.0291529	1	0.0411848
C11orf8	0	rs117025040	Latino	1263	10172	79	0.1242	3902	1105	79	0.875836		3901.41	1106.18	78.4098		0.997109		0.998933	5086	0.878563	0.74	0.124164	1	0.0411848
C11orf8	0	rs117025040	Other	7	698	0	0.01003	342	7	0	0.989971		342.035	6.9298	0.0351003		0.982252		1.01013	349	0.768722		0.0100287	1	0.0411848
C11orf8	0	rs117025040	South Asian	305	8222	6	0.0371	3812	293	6	0.962904		3811.66	293.686	5.65708		0.988853		0.997665	4111	0.497941	1.07	0.0370956	1	0.0411848
C11orf8	0	rs117025040	Total	3593	99860	113	0.03598	46450	3367	113	0.96402		46401.6	3463.72	64.6387		3.51203e-09		0.972076	49930	0.822489		0.0359804	1
C11orf9	0	rs198460	African	264	568	63	0.4648	83	138	63	0.535211		81.3521	141.296	61.3521		0.925651		0.976675	284	0.0545839	0.19	0.464789	2	0.070279
C11orf9	0	rs198460	East Asian	147	346	40	0.4249	66	67	40	0.575145		57.2269	84.5462	31.2269		0.0240987		0.792466	173	0.0399815	0.02	0.424855	2	0.070279
C11orf9	0	rs198460	European (Finnish)	741	1286	194	0.5762	96	353	194	0.423795		115.484	314.032	213.484		0.0070796		1.12409	643	0.194436	0.54	0.423795	2	0.070279
C11orf9	0	rs198460	European (Non-Finnish)	2216	3846	640	0.5762	347	936	640	0.423817		345.411	939.178	638.411		0.989049		0.996616	1923	0.0576266	0.21	0.423817	2	0.070279
C11orf9	0	rs198460	Latino	96	188	22	0.5106	20	52	22	0.489362		22.5106	46.9787	24.5106		0.584536		1.10688	94	0.0162377	0.74	0.489362	2	0.070279
C11orf9	0	rs198460	Other	97	170	26	0.5706	14	45	26	0.429412		15.6735	41.6529	27.6735		0.760009		1.08036	85	0.187225		0.429412	2	0.070279
C11orf9	0	rs198460	South Asian	3185	7574	695	0.4205	1297	1795	695	0.579482		1271.67	1845.65	669.674		0.240243		0.972556	3787	0.458697	1.07	0.420518	2	0.070279
C11orf9	0	rs198460	Total	6746	13978	1680	0.4826	1923	3386	1680	0.517384		1870.86	3490.28	1627.86		0.0441965		0.970124	6989	0.115129		0.482616	2
C12orf1	0	rs703842	African	3281	10138	520	0.3236	2308	2241	520	0.676366		2318.92	2219.16	530.921		0.78228		1.00984	5069	0.974246	0.19	0.323634	1	0.130328
C12orf1	0	rs703842	East Asian	5506	8606	1765	0.6398	562	1976	1765	0.360214		558.331	1983.34	1761.33		0.970984		0.996301	4303	0.994453	0.02	0.360214	1	0.130328
C12orf1	0	rs703842	European (Finnish)	2339	6596	406	0.3546	1365	1527	406	0.645391		1373.72	1509.57	414.715		0.802644		1.01155	3298	0.997279	0.54	0.354609	1	0.130328
C12orf1	0	rs703842	European (Non-Finnish)	21604	65012	3660	0.3323	14562	14284	3660	0.667692		14491.6	14424.8	3589.59		0.212465		0.990238	32506	0.974108	0.21	0.332308	1	0.130328
C12orf1	0	rs703842	Latino	4363	11490	843	0.3797	2225	2677	843	0.620279		2210.36	2706.28	828.362		0.714527		0.989183	5745	0.992399	0.74	0.379721	1	0.130328
C12orf1	0	rs703842	Other	331	862	72	0.384	172	187	72	0.616009		163.55	203.899	63.5505		0.227575		0.91712	431	0.949339		0.383991	1	0.130328
C12orf1	0	rs703842	South Asian	8678	14624	2487	0.5934	1121	3704	2487	0.406592		1208.8	3528.4	2574.8		0.000116836		1.04977	7312	0.885659	1.07	0.406592	1	0.130328
C12orf1	0	rs703842	Total	46102	117328	9753	0.3929	22315	26596	9753	0.607067		21619.5	27987	9057.49		3.39834e-32		0.950298	58664	0.966362		0.392933	1
C12orf10	0	rs2694861	African	7633	10252	2829	0.7445	322	1975	2829	0.255462		334.528	1949.94	2841.53		0.654961		1.01285	5126	0.985201	0.19	0.255462	0	0.0889406
C12orf10	0	rs2694861	East Asian	8288	8616	3993	0.9619	13	302	3993	0.0380687		6.24327	315.513	3986.24		0.0192291		0.95717	4308	0.995609	0.02	0.0380687	0	0.0889406
C12orf10	0	rs2694861	European (Finnish)	6606	6612	3300	0.9991	0	6	3300	0.000907441		0.00272232	5.99456	3300		0.998637		1.00091	3306	0.999698	0.54	0.000907441	0	0.0889406
C12orf10	0	rs2694861	European (Non-Finnish)	65434	66344	32269	0.9863	7	896	32269	0.0137164		6.24096	897.518	32268.2		0.953657		0.998309	33172	0.994067	0.21	0.0137164	0	0.0889406
C12orf10	0	rs2694861	Latino	11360	11548	5590	0.9837	4	180	5590	0.0162799		1.53031	184.939	5587.53		0.127535		0.973292	5774	0.997409	0.74	0.0162799	0	0.0889406
C12orf10	0	rs2694861	Other	874	900	425	0.9711	1	24	425	0.0288889		0.375556	25.2489	424.376		0.57667		0.950537	450	0.991189		0.0288889	0	0.0889406
C12orf10	0	rs2694861	South Asian	15210	16464	7045	0.9238	67	1120	7045	0.0761662		47.7562	1158.49	7025.76		0.0106424		0.966778	8232	0.997093	1.07	0.0761662	0	0.0889406
C12orf10	0	rs2694861	Total	115405	120736	55451	0.9558	414	4503	55451	0.0441542		117.693	5095.61	55154.7		4.99695e-178		0.883701	60368	0.994432		0.0441542	0
C12orf11	0	rs3736227	African	5465	10388	1440	0.5261	1169	2585	1440	0.473912		1166.53	2589.93	1437.53		0.990633		0.998096	5194	0.99827	0.19	0.473912	0	0.118736
C12orf11	0	rs3736227	East Asian	6822	8644	2691	0.7892	191	1440	2691	0.210782		192.022	1437.96	2692.02		0.995639		1.00142	4322	0.998844	0.02	0.210782	0	0.118736
C12orf11	0	rs3736227	European (Finnish)	3398	6608	897	0.5142	803	1604	897	0.485775		779.669	1650.66	873.669		0.267085		0.971731	3304	0.999093	0.54	0.485775	0	0.118736
C12orf11	0	rs3736227	European (Non-Finnish)	31839	66540	7644	0.4785	9075	16551	7644	0.521506		9048.39	16604.2	7617.39		0.84288		0.996794	33270	0.997003	0.21	0.478494	0	0.118736
C12orf11	0	rs3736227	Latino	4818	11548	1021	0.4172	1977	2776	1021	0.582785		1961.07	2807.86	1005.07		0.689602		0.988654	5774	0.997409	0.74	0.417215	0	0.118736
C12orf11	0	rs3736227	Other	497	908	141	0.5474	98	215	141	0.452643		93.0182	224.964	136.018		0.640641		0.95571	454	1		0.452643	0	0.118736
C12orf11	0	rs3736227	South Asian	9828	16286	3013	0.6035	1328	3802	3013	0.396537		1280.42	3897.16	2965.42		0.0882329		0.975581	8143	0.986313	1.07	0.396537	0	0.118736
C12orf11	0	rs3736227	Total	62667	120922	16847	0.5182	14641	28973	16847	0.481757		14032.4	30190.3	16238.4		4.53729e-22		0.959681	60461	0.995964		0.481757	0
C12orf12	0	rs60307040	African	76	474	5	0.1603	166	66	5	0.839662		167.093	63.8143	6.09283		0.87022		1.03425	237	0.0455506	0.19	0.160338	2	0.0191925
C12orf12	0	rs60307040	East Asian	3	172	0	0.01744	83	3	0	0.982558		83.0262	2.94767	0.0261628		0.986541		1.01775	86	0.0198752	0.02	0.0174419	2	0.0191925
C12orf12	0	rs60307040	European (Finnish)	23	358	1	0.06425	157	21	1	0.935754		156.739	21.5223	0.738827		0.948647		0.97573	179	0.0541276	0.54	0.0642458	2	0.0191925
C12orf12	0	rs60307040	European (Non-Finnish)	182	3388	4	0.05372	1516	174	4	0.946281		1516.89	172.223	4.88843		0.913786		1.01032	1694	0.0507642	0.21	0.053719	2	0.0191925
C12orf12	0	rs60307040	Latino	10	152	0	0.06579	66	10	0	0.934211		66.3289	9.34211	0.328947		0.828238		1.07042	76	0.0131283	0.74	0.0657895	2	0.0191925
C12orf12	0	rs60307040	Other	7	140	0	0.05	63	7	0	0.95		63.175	6.65	0.175		0.907599		1.05263	70	0.154185		0.05	2	0.0191925
C12orf12	0	rs60307040	South Asian	68	7590	1	0.008959	3728	66	1	0.991041		3727.3	67.3908	0.304611		0.445678		0.979362	3795	0.459666	1.07	0.00895916	2	0.0191925
C12orf12	0	rs60307040	Total	369	12274	11	0.03006	5779	347	11	0.969936		5773.55	357.907	5.54672		0.0578759		0.969527	6137	0.101094		0.0300635	2
C12orf14	1	indel-rs372257875	African	831	5308	2	0.1566	1825	827	2	0.843444		1888.05	700.902	65.0491		2.2212e-19		1.17991	2654	0.51009	0.19	0.156556	2	0.0542169
C12orf14	1	indel-rs372257875	East Asian	557	4570	0	0.1219	1728	557	0	0.878118		1761.94	489.112	33.9441		2.76056e-10		1.1388	2285	0.52808	0.02	0.121882	2	0.0542169
C12orf14	1	indel-rs372257875	European (Finnish)	152	4038	0	0.03764	1867	152	0	0.962358		1869.86	146.278	2.86082		0.213419		1.03911	2019	0.610523	0.54	0.0376424	2	0.0542169
C12orf14	1	indel-rs372257875	European (Non-Finnish)	5065	33720	0	0.1502	11795	5065	0	0.849792		12175.4	4304.2	380.401		4.11877e-115		1.17676	16860	0.505244	0.21	0.150208	2	0.0542169
C12orf14	1	indel-rs372257875	Latino	1016	5660	0	0.1795	1814	1016	0	0.820495		1905.19	833.623	91.1887		3.86101e-30		1.21878	2830	0.488858	0.74	0.179505	2	0.0542169
C12orf14	1	indel-rs372257875	Other	58	378	0	0.1534	131	58	0	0.846561		135.45	49.1005	4.44974		0.0448482		1.18125	189	0.4163		0.153439	2	0.0542169
C12orf14	1	indel-rs372257875	South Asian	1129	5390	0	0.2095	1566	1129	0	0.790538		1684.24	892.517	118.241		8.23209e-42		1.26496	2695	0.326429	1.07	0.209462	2	0.0542169
C12orf14	1	indel-rs372257875	Total	8808	59064	2	0.1491	20726	8804	2	0.850874		21380.8	7494.49	656.753		1.64503e-196		1.17473	29532	0.486476		0.149126	2
C12orf15	0	rs7310544	African	174	544	28	0.3199	126	118	28	0.680147		125.827	118.346	27.8272		0.998841		0.99708	272	0.0522775	0.19	0.319853	2	0.0225178
C12orf15	0	rs7310544	East Asian	35	190	4	0.1842	64	27	4	0.815789		63.2237	28.5526	3.22368		0.868962		0.945622	95	0.0219552	0.02	0.184211	2	0.0225178
C12orf15	0	rs7310544	European (Finnish)	4	8	1	0.5	1	2	1	0.5		1	2	1		1		1	4	0.00120956	0.54	0.5	2	0.0225178
C12orf15	0	rs7310544	European (Non-Finnish)	1632	3556	375	0.4589	521	882	375	0.541057		520.497	883.006	374.497		0.998848		0.998861	1778	0.0532814	0.21	0.458943	2	0.0225178
C12orf15	0	rs7310544	Latino	81	174	14	0.4655	20	53	14	0.534483		24.8534	43.2931	18.8534		0.112273		1.22421	87	0.0150285	0.74	0.465517	2	0.0225178
C12orf15	0	rs7310544	Other	56	134	12	0.4179	23	32	12	0.58209		22.7015	32.597	11.7015		0.988826		0.981685	67	0.147577		0.41791	2	0.0225178
C12orf15	0	rs7310544	South Asian	3203	7524	681	0.4257	1240	1841	681	0.574296		1240.77	1839.47	681.766		0.998697		1.00083	3762	0.455669	1.07	0.425704	2	0.0225178
C12orf15	0	rs7310544	Total	5185	12130	1115	0.4275	1995	2955	1115	0.572547		1988.17	2968.66	1108.17		0.937826		0.995399	6065	0.0999078		0.427453	2
C12orf2	1	indel-rs80259561	African	24	1886	0	0.01273	919	24	0	0.987275		919.153	23.6946	0.152704		0.924656		1.01289	943	0.181242	0.19	0.0127253	2	0.0405516
C12orf2	1	indel-rs80259561	East Asian	40	336	3	0.119	131	34	3	0.880952		130.381	35.2381	2.38095		0.901499		0.964865	168	0.038826	0.02	0.119048	2	0.0405516
C12orf2	1	indel-rs80259561	European (Finnish)	124	1610	6	0.07702	687	112	6	0.922981		685.775	114.45	4.77516		0.831604		0.978596	805	0.243423	0.54	0.0770186	2	0.0405516
C12orf2	1	indel-rs80259561	European (Non-Finnish)	460	7746	19	0.05939	3432	422	19	0.940615		3426.66	432.683	13.6587		0.307148		0.975311	3873	0.116062	0.21	0.0593855	2	0.0405516
C12orf2	1	indel-rs80259561	Latino	7	310	0	0.02258	148	7	0	0.977419		148.079	6.84194	0.0790323		0.959481		1.0231	155	0.0267749	0.74	0.0225806	2	0.0405516
C12orf2	1	indel-rs80259561	Other	9	222	0	0.04054	102	9	0	0.959459		102.182	8.63514	0.182432		0.905663		1.04225	111	0.244493		0.0405405	2	0.0405516
C12orf2	1	indel-rs80259561	South Asian	833	7852	54	0.1061	3147	725	54	0.893912		3137.19	744.629	44.1855		0.255618		0.973639	3926	0.475533	1.07	0.106088	2	0.0405516
C12orf2	1	indel-rs80259561	Total	1497	19962	82	0.07499	8566	1333	82	0.925008		8540.13	1384.74	56.1319		0.000943172		0.962638	9981	0.164415		0.0749925	2
C12orf22	0	rs2029146	African	2521	10136	321	0.2487	2868	1879	321	0.751283		2860.51	1893.98	313.508		0.853348		0.992089	5068	0.974053	0.19	0.248717	1	0.169728
C12orf22	0	rs2029146	East Asian	816	8540	40	0.09555	3494	736	40	0.90445		3492.98	738.031	38.9845		0.983963		0.997248	4270	0.986827	0.02	0.0955504	1	0.169728
C12orf22	0	rs2029146	European (Finnish)	3505	6530	932	0.5368	692	1641	932	0.463247		700.66	1623.68	940.66		0.830459		1.01067	3265	0.9873	0.54	0.463247	1	0.169728
C12orf22	0	rs2029146	European (Non-Finnish)	37132	64848	10620	0.5726	5912	15892	10620	0.427399		5922.9	15870.2	10630.9		0.969864		1.00137	32424	0.971651	0.21	0.427399	1	0.169728
C12orf22	0	rs2029146	Latino	4216	11362	772	0.3711	2237	2672	772	0.628939		2247.2	2651.6	782.198		0.845316		1.00769	5681	0.981344	0.74	0.371061	1	0.169728
C12orf22	0	rs2029146	Other	402	832	88	0.4832	102	226	88	0.516827		111.118	207.764	97.1178		0.201421		1.08777	416	0.9163		0.483173	1	0.169728
C12orf22	0	rs2029146	South Asian	4109	12390	692	0.3316	2778	2725	692	0.668362		2767.35	2746.3	681.351		0.830035		0.992245	6195	0.750363	1.07	0.331638	1	0.169728
C12orf22	0	rs2029146	Total	52701	114638	13465	0.4597	18083	25771	13465	0.540283		16731.8	28473.5	12113.8		7.53514e-113		0.905088	57319	0.944207		0.459717	1
C12orf23	0	rs10778520	African	3470	10396	599	0.3338	2327	2272	599	0.666218		2307.11	2311.78	579.112		0.463293		0.982794	5198	0.999039	0.19	0.333782	0	0.0853774
C12orf23	0	rs10778520	East Asian	3400	8636	675	0.3937	1593	2050	675	0.606299		1587.29	2061.42	669.291		0.935916		0.994461	4318	0.99792	0.02	0.393701	0	0.0853774
C12orf23	0	rs10778520	European (Finnish)	2603	6610	538	0.3938	1240	1527	538	0.606203		1214.53	1577.95	512.527		0.17861		0.967714	3305	0.999395	0.54	0.393797	0	0.0853774
C12orf23	0	rs10778520	European (Non-Finnish)	28793	66538	6312	0.4327	10788	16169	6312	0.56727		10705.8	16333.4	6229.8		0.1854		0.989935	33269	0.996973	0.21	0.43273	0	0.0853774
C12orf23	0	rs10778520	Latino	6959	11572	2119	0.6014	946	2721	2119	0.398635		919.451	2774.1	2092.45		0.346488		0.980859	5786	0.999482	0.74	0.398635	0	0.0853774
C12orf23	0	rs10778520	Other	405	902	88	0.449	134	229	88	0.550998		136.923	223.154	90.9229		0.856627		1.0262	451	0.993392		0.449002	0	0.0853774
C12orf23	0	rs10778520	South Asian	7763	16014	1873	0.4848	2117	4017	1873	0.515237		2125.61	3999.78	1881.61		0.928499		1.0043	8007	0.96984	1.07	0.484763	0	0.0853774
C12orf23	0	rs10778520	Total	53393	120668	12204	0.4425	19145	28985	12204	0.557521		18753.6	29767.7	11812.6		8.73672e-10		0.973705	60334	0.993872		0.442479	0
C12orf24	0	rs56017652	African	1879	5800	231	0.324	1252	1417	231	0.676034		1325.37	1270.27	304.366		3.95866e-09		1.11551	2900	0.557371	0.19	0.323966	2	0.0984993
C12orf24	0	rs56017652	East Asian	13	3206	0	0.004055	1590	13	0	0.995945		1590.03	12.9473	0.0263568		0.986802		1.00407	1603	0.370465	0.02	0.0040549	2	0.0984993
C12orf24	0	rs56017652	European (Finnish)	288	3438	5	0.08377	1436	278	5	0.91623		1443.06	263.874	12.0628		0.085177		1.05353	1719	0.519806	0.54	0.0837696	2	0.0984993
C12orf24	0	rs56017652	European (Non-Finnish)	3277	26420	139	0.124	10072	2999	139	0.875965		10136.2	2870.54	203.231		1.79938e-06		1.04475	13210	0.395865	0.21	0.124035	2	0.0984993
C12orf24	0	rs56017652	Latino	314	3580	8	0.08771	1484	298	8	0.912291		1489.77	286.459	13.7704		0.233944		1.04029	1790	0.309207	0.74	0.0877095	2	0.0984993
C12orf24	0	rs56017652	Other	48	388	2	0.1237	148	44	2	0.876289		148.969	42.0619	2.96907		0.813872		1.04608	194	0.427313		0.123711	2	0.0984993
C12orf24	0	rs56017652	South Asian	651	4152	31	0.1568	1456	589	31	0.843208		1476.04	548.928	51.0358		0.00396031		1.073	2076	0.251453	1.07	0.156792	2	0.0984993
C12orf24	0	rs56017652	Total	6470	46984	416	0.1377	17438	5638	416	0.862294		17467.5	5579.04	445.48		0.269311		1.01057	23492	0.38698		0.137706	2
C12orf25	0	rs52824916	African	1964	10390	192	0.189	3423	1580	192	0.810972		3416.63	1592.75	185.625		0.846684		0.991995	5195	0.998462	0.19	0.189028	0	0.0380001
C12orf25	0	rs52824916	East Asian	726	8642	29	0.08401	3624	668	29	0.915992		3625.5	665.01	30.495		0.957263		1.0045	4321	0.998613	0.02	0.0840083	0	0.0380001
C12orf25	0	rs52824916	European (Finnish)	666	6610	31	0.1008	2670	604	31	0.899244		2672.55	598.896	33.5519		0.88691		1.00852	3305	0.999395	0.54	0.100756	0	0.0380001
C12orf25	0	rs52824916	European (Non-Finnish)	5688	66124	221	0.08602	27595	5246	221	0.91398		27618.6	5198.72	244.641		0.254753		1.0091	33062	0.99077	0.21	0.0860202	0	0.0380001
C12orf25	0	rs52824916	Latino	1021	11556	38	0.08835	4795	945	38	0.911648		4802.1	930.792	45.1039		0.510113		1.01526	5778	0.9981	0.74	0.0883524	0	0.0380001
C12orf25	0	rs52824916	Other	100	884	7	0.1131	349	86	7	0.886878		347.656	88.6878	5.65611		0.816295		0.969694	442	0.973568		0.113122	0	0.0380001
C12orf25	0	rs52824916	South Asian	1242	14868	57	0.08354	6249	1128	57	0.916465		6243.88	1138.25	51.8753		0.739797		0.990995	7434	0.900436	1.07	0.0835351	0	0.0380001
C12orf25	0	rs52824916	Total	11407	119074	575	0.0958	48705	10257	575	0.904202		48676.4	10314.2	546.381		0.399827		0.994451	59537	0.980743		0.0957976	0
C12orf26	1	indel-rs35874290	African	7508	10098	2784	0.7435	325	1940	2784	0.256486		332.15	1925.7	2791.15		0.870048		1.00743	5049	0.970402	0.19	0.256486	0	0.0805915
C12orf26	1	indel-rs35874290	East Asian	8476	8480	4236	0.9995	0	4	4236	0.000471698		0.000943396	3.99811	4236		0.999528		1.00047	4240	0.979894	0.02	0.000471698	0	0.0805915
C12orf26	1	indel-rs35874290	European (Finnish)	6187	6604	2899	0.9369	14	389	2899	0.0631435		13.1654	390.669	2898.17		0.970312		0.995727	3302	0.998488	0.54	0.0631435	0	0.0805915
C12orf26	1	indel-rs35874290	European (Non-Finnish)	57601	65928	25195	0.8737	558	7211	25195	0.126304		525.869	7275.26	25162.9		0.276381		0.991167	32964	0.987833	0.21	0.126304	0	0.0805915
C12orf26	1	indel-rs35874290	Latino	10837	11498	5109	0.9425	21	619	5109	0.0574883		18.9999	623	5107		0.888241		0.993579	5749	0.99309	0.74	0.0574883	0	0.0805915
C12orf26	1	indel-rs35874290	Other	785	888	351	0.884	10	83	351	0.115991		5.97354	91.0529	346.974		0.176137		0.911558	444	0.977974		0.115991	0	0.0805915
C12orf26	1	indel-rs35874290	South Asian	14648	15896	6756	0.9215	56	1136	6756	0.0785103		48.9904	1150.02	6748.99		0.55402		0.98781	7948	0.962694	1.07	0.0785103	0	0.0805915
C12orf26	1	indel-rs35874290	Total	106042	119392	47330	0.8882	984	11382	47330	0.111817		746.375	11857.2	47092.4		1.49797e-21		0.959919	59696	0.983362		0.111817	0
C12orf27	0	rs1169289	African	3258	9398	522	0.3467	1963	2214	522	0.65333		2005.72	2128.55	564.725		0.0226776		1.04014	4699	0.903133	0.19	0.34667	1	0.076375
C12orf27	0	rs1169289	East Asian	3372	8496	658	0.3969	1534	2056	658	0.603107		1545.16	2033.68	669.161		0.774225		1.01098	4248	0.981743	0.02	0.396893	1	0.076375
C12orf27	0	rs1169289	European (Finnish)	3187	6522	773	0.4887	847	1641	773	0.511346		852.67	1629.66	778.67		0.924091		1.00696	3261	0.98609	0.54	0.488654	1	0.076375
C12orf27	0	rs1169289	European (Non-Finnish)	30608	64140	7330	0.4772	8792	15948	7330	0.522794		8765.16	16001.7	7303.16		0.834918		0.996646	32070	0.961043	0.21	0.477206	1	0.076375
C12orf27	0	rs1169289	Latino	5079	11464	1124	0.443	1777	2831	1124	0.556961		1778.1	2828.8	1125.1		0.998275		1.00078	5732	0.990154	0.74	0.443039	1	0.076375
C12orf27	0	rs1169289	Other	463	886	116	0.5226	96	231	116	0.477427		100.976	221.049	120.976		0.638315		1.04502	443	0.975771		0.477427	1	0.076375
C12orf27	0	rs1169289	South Asian	9469	16500	2802	0.5739	1583	3865	2802	0.426121		1498.03	4034.94	2717.03		0.000663966		0.957882	8250	0.999273	1.07	0.426121	1	0.076375
C12orf27	0	rs1169289	Total	55436	117406	13325	0.4722	16592	28786	13325	0.527827		16354.7	29260.6	13087.7		0.000443187		0.983781	58703	0.967005		0.472173	1
C12orf28	0	rs7310544	African	174	544	28	0.3199	126	118	28	0.680147		125.827	118.346	27.8272		0.998841		0.99708	272	0.0522775	0.19	0.319853	2	0.0225178
C12orf28	0	rs7310544	East Asian	35	190	4	0.1842	64	27	4	0.815789		63.2237	28.5526	3.22368		0.868962		0.945622	95	0.0219552	0.02	0.184211	2	0.0225178
C12orf28	0	rs7310544	European (Finnish)	4	8	1	0.5	1	2	1	0.5		1	2	1		1		1	4	0.00120956	0.54	0.5	2	0.0225178
C12orf28	0	rs7310544	European (Non-Finnish)	1632	3556	375	0.4589	521	882	375	0.541057		520.497	883.006	374.497		0.998848		0.998861	1778	0.0532814	0.21	0.458943	2	0.0225178
C12orf28	0	rs7310544	Latino	81	174	14	0.4655	20	53	14	0.534483		24.8534	43.2931	18.8534		0.112273		1.22421	87	0.0150285	0.74	0.465517	2	0.0225178
C12orf28	0	rs7310544	Other	56	134	12	0.4179	23	32	12	0.58209		22.7015	32.597	11.7015		0.988826		0.981685	67	0.147577		0.41791	2	0.0225178
C12orf28	0	rs7310544	South Asian	3203	7524	681	0.4257	1240	1841	681	0.574296		1240.77	1839.47	681.766		0.998697		1.00083	3762	0.455669	1.07	0.425704	2	0.0225178
C12orf28	0	rs7310544	Total	5185	12130	1115	0.4275	1995	2955	1115	0.572547		1988.17	2968.66	1108.17		0.937826		0.995399	6065	0.0999078		0.427453	2
C12orf29	0	rs9262	African	2331	10402	281	0.2241	3151	1769	281	0.775908		3131.18	1808.64	261.179		0.286697		0.978082	5201	0.999616	0.19	0.224092	0	0.162398
C12orf29	0	rs9262	East Asian	6533	8652	2483	0.7551	276	1567	2483	0.244914		259.487	1600.03	2466.49		0.3979		0.979359	4326	0.999769	0.02	0.244914	0	0.162398
C12orf29	0	rs9262	European (Finnish)	3896	6608	1138	0.5896	546	1620	1138	0.410412		556.518	1598.96	1148.52		0.751309		1.01316	3304	0.999093	0.54	0.410412	0	0.162398
C12orf29	0	rs9262	European (Non-Finnish)	40477	66706	12355	0.6068	5231	15767	12355	0.393203		5156.66	15915.7	12280.7		0.233333		0.990658	33353	0.999491	0.21	0.393203	0	0.162398
C12orf29	0	rs9262	Latino	6978	11516	2124	0.6059	904	2730	2124	0.39406		894.123	2749.75	2114.12		0.861933		0.992816	5758	0.994645	0.74	0.39406	0	0.162398
C12orf29	0	rs9262	Other	534	908	160	0.5881	80	214	160	0.411894		77.0242	219.952	157.024		0.846877		0.972942	454	1		0.411894	0	0.162398
C12orf29	0	rs9262	South Asian	9932	16498	3036	0.602	1353	3860	3036	0.397988		1306.59	3952.81	2989.59		0.102906		0.97652	8249	0.999152	1.07	0.397988	0	0.162398
C12orf29	0	rs9262	Total	70681	121290	21577	0.5827	11541	27527	21577	0.417256		10558.5	29492.1	20594.5		3.42322e-59		0.933369	60645	0.998995		0.417256	0
C12orf3	0	rs2277398	African	1970	6610	243	0.298	1578	1484	243	0.701967		1628.56	1382.87	293.563		0.000145278		1.07313	3305	0.63521	0.19	0.298033	2	0.0692851
C12orf3	0	rs2277398	East Asian	2443	6054	396	0.4035	980	1651	396	0.596465		1076.92	1457.16	492.918		2.33885e-12		1.13302	3027	0.699561	0.02	0.403535	2	0.0692851
C12orf3	0	rs2277398	European (Finnish)	2196	4622	450	0.4751	565	1296	450	0.524881		636.681	1152.64	521.681		1.72568e-08		1.12438	2311	0.698821	0.54	0.475119	2	0.0692851
C12orf3	0	rs2277398	European (Non-Finnish)	26014	50428	5721	0.5159	4921	14572	5721	0.484136		5909.85	12594.3	6709.85		9.7829e-136		1.15703	25214	0.755589	0.21	0.484136	2	0.0692851
C12orf3	0	rs2277398	Latino	3000	7062	444	0.4248	975	2112	444	0.575191		1168.21	1725.57	637.213		3.53183e-39		1.22394	3531	0.60995	0.74	0.424809	2	0.0692851
C12orf3	0	rs2277398	Other	308	678	59	0.4543	90	190	59	0.545723		100.959	168.083	69.9587		0.0560195		1.1304	339	0.746696		0.454277	2	0.0692851
C12orf3	0	rs2277398	South Asian	5705	12502	1223	0.4563	1769	3259	1223	0.543673		1847.67	3101.65	1301.67		0.000321206		1.05073	6251	0.757146	1.07	0.456327	2	0.0692851
C12orf3	0	rs2277398	Total	41636	87956	8536	0.4734	10878	24564	8536	0.526627		12196.7	21926.6	9854.68		6.90696e-139		1.12028	43978	0.724442		0.473373	2
C12orf30	0	rs11066147	African	1144	10028	68	0.1141	3938	1008	68	0.885919		3935.25	1013.49	65.2541		0.929032		0.994581	5014	0.963675	0.19	0.114081	1	0.222569
C12orf30	0	rs11066147	East Asian	5444	8612	1710	0.6321	572	2024	1710	0.367859		582.688	2002.62	1720.69		0.782457		1.01067	4306	0.995147	0.02	0.367859	1	0.222569
C12orf30	0	rs11066147	European (Finnish)	15	6588	0	0.002277	3279	15	0	0.997723		3279.02	14.9658	0.0170765		0.991459		1.00228	3294	0.996069	0.54	0.00227687	1	0.222569
C12orf30	0	rs11066147	European (Non-Finnish)	291	65368	1	0.004452	32394	289	1	0.995548		32393.6	289.705	0.647725		0.90787		0.997568	32684	0.979443	0.21	0.00445172	1	0.222569
C12orf30	0	rs11066147	Latino	2772	11416	367	0.2428	3303	2038	367	0.757183		3272.54	2098.91	336.544		0.0903943		0.97098	5708	0.986008	0.74	0.242817	1	0.222569
C12orf30	0	rs11066147	Other	50	878	6	0.05695	395	38	6	0.943052		390.424	47.1526	1.42369		0.000256045		0.805894	439	0.96696		0.0569476	1	0.222569
C12orf30	0	rs11066147	South Asian	1229	14580	59	0.08429	6120	1111	59	0.915706		6112.8	1125.4	51.7984		0.550441		0.987202	7290	0.882994	1.07	0.0842936	1	0.222569
C12orf30	0	rs11066147	Total	10945	117470	2211	0.09317	50001	6523	2211	0.906827		48299.9	9925.22	509.888		0		0.657214	58735	0.967532		0.0931727	1
C12orf31	0	rs1921080	African	394	9820	8	0.04012	4524	378	8	0.959878		4523.9	378.192	7.90407		0.999368		0.999493	4910	0.943686	0.19	0.0401222	0	0.171893
C12orf31	0	rs1921080	East Asian	4494	8600	1179	0.5226	985	2136	1179	0.477442		980.188	2145.62	1174.19		0.957669		0.995515	4300	0.99376	0.02	0.477442	0	0.171893
C12orf31	0	rs1921080	European (Finnish)	847	6602	55	0.1283	2509	737	55	0.871706		2508.33	738.335	54.3327		0.994622		0.998192	3301	0.998186	0.54	0.128294	0	0.171893
C12orf31	0	rs1921080	European (Non-Finnish)	4754	66052	158	0.07197	28430	4438	158	0.928026		28443.1	4411.84	171.081		0.559512		1.00593	33026	0.989691	0.21	0.0719736	0	0.171893
C12orf31	0	rs1921080	Latino	314	11554	10	0.02718	5473	294	10	0.972823		5467.27	305.467	4.26675		0.0170753		0.962462	5777	0.997927	0.74	0.0271767	0	0.171893
C12orf31	0	rs1921080	Other	84	898	5	0.09354	370	74	5	0.906459		368.929	76.1425	3.92873		0.837148		0.971861	449	0.988987		0.0935412	0	0.171893
C12orf31	0	rs1921080	South Asian	1698	16294	107	0.1042	6556	1484	107	0.89579		6537.47	1521.05	88.4744		0.089185		0.975641	8147	0.986797	1.07	0.10421	0	0.171893
C12orf31	0	rs1921080	Total	12585	119820	1522	0.105	48847	9541	1522	0.894967		47985.9	11263.2	660.917		7.14139e-305		0.847098	59910	0.986888		0.105033	0
C12orf32	1	indel-rs368348940	African	3661	5530	1150	0.662	254	1361	1150	0.337975		315.837	1237.33	1211.84		1.00344e-06		1.09995	2765	0.531424	0.19	0.337975	2	0.0980646
C12orf32	1	indel-rs368348940	East Asian	3252	4912	1006	0.6621	210	1240	1006	0.337948		280.497	1099.01	1076.5		1.66844e-09		1.12829	2456	0.567599	0.02	0.337948	2	0.0980646
C12orf32	1	indel-rs368348940	European (Finnish)	1275	2682	225	0.4754	291	825	225	0.524609		369.062	668.876	303.062		1.36547e-16		1.23341	1341	0.405503	0.54	0.475391	2	0.0980646
C12orf32	1	indel-rs368348940	European (Non-Finnish)	13792	31438	2413	0.4387	4340	8966	2413	0.561295		4952.31	7741.38	3025.31		3.83257e-86		1.15819	15719	0.471052	0.21	0.438705	2	0.0980646
C12orf32	1	indel-rs368348940	Latino	3559	5470	1056	0.6506	232	1447	1056	0.34936		333.814	1243.37	1157.81		1.17838e-16		1.16377	2735	0.472448	0.74	0.34936	2	0.0980646
C12orf32	1	indel-rs368348940	Other	194	404	34	0.4802	42	126	34	0.519802		54.5792	100.842	46.5792		0.00186127		1.24948	202	0.444934		0.480198	2	0.0980646
C12orf32	1	indel-rs368348940	South Asian	3140	5376	717	0.5841	265	1706	717	0.415923		465.001	1306	917.001		1.75697e-55		1.30628	2688	0.325581	1.07	0.415923	2	0.0980646
C12orf32	1	indel-rs368348940	Total	28873	55812	6601	0.5173	5634	15671	6601	0.482674		6501.38	13936.2	7468.38		1.27746e-94		1.12448	27906	0.459691		0.482674	2
C12orf33	0	rs7955940	African	5188	9578	1396	0.5417	997	2396	1396	0.458342		1006.06	2377.88	1405.06		0.870169		1.00762	4789	0.920431	0.19	0.458342	1	0.149245
C12orf33	0	rs7955940	East Asian	753	8422	27	0.08941	3485	699	27	0.910591		3491.66	685.675	33.6624		0.451524		1.01943	4211	0.973192	0.02	0.0894087	1	0.149245
C12orf33	0	rs7955940	European (Finnish)	2669	6544	564	0.4079	1167	1541	564	0.592145		1147.28	1580.44	544.282		0.361085		0.975047	3272	0.989416	0.54	0.407855	1	0.149245
C12orf33	0	rs7955940	European (Non-Finnish)	22225	65260	3771	0.3406	14176	14683	3771	0.659439		14189.5	14656	3784.48		0.946272		1.00184	32630	0.977824	0.21	0.340561	1	0.149245
C12orf33	0	rs7955940	Latino	4610	11138	945	0.4139	1904	2720	945	0.586102		1913.04	2701.93	954.036		0.882883		1.00669	5569	0.961997	0.74	0.413898	1	0.149245
C12orf33	0	rs7955940	Other	287	880	44	0.3261	197	199	44	0.673864		199.801	193.399	46.8006		0.831495		1.02896	440	0.969163		0.326136	1	0.149245
C12orf33	0	rs7955940	South Asian	3144	15964	345	0.1969	5183	2454	345	0.803057		5147.59	2524.81	309.595		0.0433161		0.971954	7982	0.966812	1.07	0.196943	1	0.149245
C12orf33	0	rs7955940	Total	38876	117786	7092	0.3301	27109	24692	7092	0.669944		26432.6	26044.7	6415.63		3.17127e-35		0.948061	58893	0.970135		0.330056	1
C12orf34	0	rs61748987	African	448	3204	16	0.1398	1170	416	16	0.860175		1185.32	385.358	31.3208		0.00631765		1.07951	1602	0.307899	0.19	0.139825	2	0.0488539
C12orf34	0	rs61748987	East Asian	1	1782	0	0.0005612	890	1	0	0.999439		890	0.999439	0.000280584		0.99986		1.00056	891	0.205916	0.02	0.000561167	2	0.0488539
C12orf34	0	rs61748987	European (Finnish)	25	592	0	0.04223	271	25	0	0.95777		271.528	23.9443	0.527872		0.749969		1.04409	296	0.0895071	0.54	0.0422297	2	0.0488539
C12orf34	0	rs61748987	European (Non-Finnish)	287	17174	1	0.01671	8301	285	1	0.983289		8302.4	282.204	2.39807		0.656057		1.00991	8587	0.257327	0.21	0.0167113	2	0.0488539
C12orf34	0	rs61748987	Latino	40	1974	0	0.02026	947	40	0	0.979737		947.405	39.1895	0.405268		0.809691		1.02068	987	0.170496	0.74	0.0202634	2	0.0488539
C12orf34	0	rs61748987	Other	2	266	0	0.007519	131	2	0	0.992481		131.008	1.98496	0.0075188		0.996191		1.00758	133	0.292952		0.0075188	2	0.0488539
C12orf34	0	rs61748987	South Asian	60	9186	0	0.006532	4533	60	0	0.993468		4533.2	59.6081	0.19595		0.9055		1.00657	4593	0.556323	1.07	0.00653168	2	0.0488539
C12orf34	0	rs61748987	Total	863	34178	17	0.02525	16243	829	17	0.97475		16236.9	841.209	10.8954		0.165316		0.985486	17089	0.281504		0.0252502	2
C12orf35	0	rs10771894	African	4282	10376	860	0.4127	1766	2562	860	0.587317		1789.55	2514.89	883.555		0.40244		1.01873	5188	0.997117	0.19	0.412683	0	0.0432012
C12orf35	0	rs10771894	East Asian	2712	8648	432	0.3136	2044	1848	432	0.686401		2037.24	1861.52	425.24		0.892206		0.992737	4324	0.999307	0.02	0.313599	0	0.0432012
C12orf35	0	rs10771894	European (Finnish)	2587	6614	508	0.3911	1228	1571	508	0.60886		1225.94	1575.12	505.94		0.988747		0.997384	3307	1	0.54	0.39114	0	0.0432012
C12orf35	0	rs10771894	European (Non-Finnish)	25401	66674	4817	0.381	12753	15767	4817	0.619027		12774.5	15723.9	4838.55		0.882301		1.00274	33337	0.999011	0.21	0.380973	0	0.0432012
C12orf35	0	rs10771894	Latino	4463	11560	852	0.3861	2169	2759	852	0.613927		2178.52	2739.96	861.521		0.869716		1.00695	5780	0.998445	0.74	0.386073	0	0.0432012
C12orf35	0	rs10771894	Other	321	904	66	0.3551	197	189	66	0.644912		187.992	207.017	56.9917		0.180547		0.91297	452	0.995595		0.355088	0	0.0432012
C12orf35	0	rs10771894	South Asian	4870	16494	740	0.2953	4117	3390	740	0.704741		4095.96	3432.09	718.955		0.537868		0.987737	8247	0.99891	1.07	0.295259	0	0.0432012
C12orf35	0	rs10771894	Total	44636	121270	8275	0.3681	24274	28086	8275	0.631929		24213.6	28206.8	8214.61		0.573613		0.995718	60635	0.99883		0.368071	0
C12orf36	0	rs17821405	African	1862	10388	188	0.1792	3520	1486	188	0.820755		3498.88	1528.25	166.877		0.137455		0.972357	5194	0.99827	0.19	0.179245	1	0.067566
C12orf36	0	rs17821405	East Asian	1672	8646	158	0.1934	2809	1356	158	0.806616		2812.67	1348.66	161.669		0.938008		1.00544	4323	0.999076	0.02	0.193384	1	0.067566
C12orf36	0	rs17821405	European (Finnish)	2293	6610	395	0.3469	1407	1503	395	0.653101		1409.72	1497.56	397.719		0.978441		1.00363	3305	0.999395	0.54	0.346899	1	0.067566
C12orf36	0	rs17821405	European (Non-Finnish)	23256	66710	4124	0.3486	14223	15008	4124	0.651387		14152.7	15148.6	4053.68		0.237493		0.990716	33355	0.99955	0.21	0.348613	1	0.067566
C12orf36	0	rs17821405	Latino	2871	11558	355	0.2484	3263	2161	355	0.751601		3264.58	2157.85	356.577		0.993844		1.00146	5779	0.998273	0.74	0.248399	1	0.067566
C12orf36	0	rs17821405	Other	265	908	45	0.2919	234	175	45	0.70815		227.67	187.66	38.6702		0.355912		0.932539	454	1		0.29185	1	0.067566
C12orf36	0	rs17821405	South Asian	4714	16506	741	0.2856	4280	3232	741	0.714407		4212.14	3367.71	673.143		0.00122928		0.959701	8253	0.999637	1.07	0.285593	1	0.067566
C12orf36	0	rs17821405	Total	36933	121326	6006	0.3044	29736	24921	6006	0.695589		29351.4	25690.2	5621.41		1.55377e-12		0.970059	60663	0.999292		0.304411	0
C12orf37	0	rs60307040	African	76	474	5	0.1603	166	66	5	0.839662		167.093	63.8143	6.09283		0.87022		1.03425	237	0.0455506	0.19	0.160338	2	0.0191925
C12orf37	0	rs60307040	East Asian	3	172	0	0.01744	83	3	0	0.982558		83.0262	2.94767	0.0261628		0.986541		1.01775	86	0.0198752	0.02	0.0174419	2	0.0191925
C12orf37	0	rs60307040	European (Finnish)	23	358	1	0.06425	157	21	1	0.935754		156.739	21.5223	0.738827		0.948647		0.97573	179	0.0541276	0.54	0.0642458	2	0.0191925
C12orf37	0	rs60307040	European (Non-Finnish)	182	3388	4	0.05372	1516	174	4	0.946281		1516.89	172.223	4.88843		0.913786		1.01032	1694	0.0507642	0.21	0.053719	2	0.0191925
C12orf37	0	rs60307040	Latino	10	152	0	0.06579	66	10	0	0.934211		66.3289	9.34211	0.328947		0.828238		1.07042	76	0.0131283	0.74	0.0657895	2	0.0191925
C12orf37	0	rs60307040	Other	7	140	0	0.05	63	7	0	0.95		63.175	6.65	0.175		0.907599		1.05263	70	0.154185		0.05	2	0.0191925
C12orf37	0	rs60307040	South Asian	68	7590	1	0.008959	3728	66	1	0.991041		3727.3	67.3908	0.304611		0.445678		0.979362	3795	0.459666	1.07	0.00895916	2	0.0191925
C12orf37	0	rs60307040	Total	369	12274	11	0.03006	5779	347	11	0.969936		5773.55	357.907	5.54672		0.0578759		0.969527	6137	0.101094		0.0300635	2
C12orf38	0	rs1139320	African	1315	2322	284	0.5663	130	747	284	0.433678		218.357	570.286	372.357		6.20906e-25		1.30987	1161	0.22314	0.19	0.433678	2	0.128857
C12orf38	0	rs1139320	East Asian	220	1164	8	0.189	370	204	8	0.810997		382.79	178.419	20.7904		0.00252412		1.14337	582	0.134504	0.02	0.189003	2	0.128857
C12orf38	0	rs1139320	European (Finnish)	390	744	62	0.5242	44	266	62	0.475806		84.2177	185.565	102.218		6.64374e-16		1.43346	372	0.112489	0.54	0.475806	2	0.128857
C12orf38	0	rs1139320	European (Non-Finnish)	10819	20062	2075	0.5393	1287	6669	2075	0.460722		2129.23	4984.55	2917.23		1.77674e-249		1.33793	10031	0.300599	0.21	0.460722	2	0.128857
C12orf38	0	rs1139320	Latino	822	1868	82	0.44	194	658	82	0.559957		292.858	460.285	180.858		3.78362e-38		1.42955	934	0.16134	0.74	0.440043	2	0.128857
C12orf38	0	rs1139320	Other	127	270	23	0.4704	31	81	23	0.52963		37.8685	67.263	29.8685		0.0598816		1.20423	135	0.297357		0.47037	2	0.128857
C12orf38	0	rs1139320	South Asian	3737	9694	666	0.3855	1776	2405	666	0.614504		1830.3	2296.4	720.3		0.00442704		1.04729	4847	0.587088	1.07	0.385496	2	0.128857
C12orf38	0	rs1139320	Total	17430	36124	3200	0.4825	3832	11030	3200	0.517495		4837.03	9019.94	4205.03		1.68555e-195		1.22285	18062	0.297532		0.482505	2
C12orf39	0	rs3765093	African	2199	3260	713	0.6745	144	773	713	0.32546		172.657	715.687	741.657		0.00537166		1.08008	1630	0.313281	0.19	0.32546	2	0.121931
C12orf39	0	rs3765093	East Asian	372	1170	47	0.3179	260	278	47	0.682051		272.138	253.723	59.1385		0.0687078		1.09568	585	0.135198	0.02	0.317949	2	0.121931
C12orf39	0	rs3765093	European (Finnish)	852	1864	175	0.4571	255	502	175	0.542918		274.717	462.567	194.717		0.0338225		1.08525	932	0.281826	0.54	0.457082	2	0.121931
C12orf39	0	rs3765093	European (Non-Finnish)	8056	17436	1655	0.462	2317	4746	1655	0.537967		2523.07	4333.87	1861.07		7.58967e-18		1.0951	8718	0.261253	0.21	0.462033	2	0.121931
C12orf39	0	rs3765093	Latino	791	2078	120	0.3807	368	551	120	0.619346		398.549	489.902	150.549		0.000309643		1.12471	1039	0.179478	0.74	0.380654	2	0.121931
C12orf39	0	rs3765093	Other	170	348	41	0.4885	45	88	41	0.511494		45.523	86.954	41.523		0.98749		1.01203	174	0.38326		0.488506	2	0.121931
C12orf39	0	rs3765093	South Asian	2844	8696	486	0.327	1990	1872	486	0.672953		1969.06	1913.88	465.061		0.353132		0.978118	4348	0.526647	1.07	0.327047	2	0.121931
C12orf39	0	rs3765093	Total	15284	34852	3237	0.4385	5379	8810	3237	0.56146		5493.32	8581.35	3351.32		0.0020587		1.02664	17426	0.287056		0.43854	2
C12orf4	0	rs10849086	African	997	9004	58	0.1107	3563	881	58	0.889271		3560.2	886.604	55.1982		0.914005		0.99368	4502	0.86527	0.19	0.110729	1	0.0358026
C12orf4	0	rs10849086	East Asian	113	7114	1	0.01588	3445	111	1	0.984116		3444.9	111.205	0.897456		0.993969		0.998156	3557	0.822048	0.02	0.0158842	1	0.0358026
C12orf4	0	rs10849086	European (Finnish)	558	6316	27	0.08835	2627	504	27	0.911653		2624.65	508.702	24.6488		0.873784		0.990756	3158	0.954944	0.54	0.0883471	1	0.0358026
C12orf4	0	rs10849086	European (Non-Finnish)	6438	54178	343	0.1188	20994	5752	343	0.881169		21033.5	5672.97	382.515		0.0721744		1.01393	27089	0.811777	0.21	0.118831	1	0.0358026
C12orf4	0	rs10849086	Latino	1078	9900	45	0.1089	3917	988	45	0.891111		3930.69	960.618	58.6911		0.133855		1.0285	4950	0.85507	0.74	0.108889	1	0.0358026
C12orf4	0	rs10849086	Other	84	750	4	0.112	295	76	4	0.888		295.704	74.592	4.704		0.935376		1.01888	375	0.825991		0.112	1	0.0358026
C12orf4	0	rs10849086	South Asian	1038	9902	59	0.1048	3972	920	59	0.895173		3967.41	929.189	54.4054		0.784969		0.99011	4951	0.599685	1.07	0.104827	1	0.0358026
C12orf4	0	rs10849086	Total	10306	97164	537	0.1061	38813	9232	537	0.893932		38822.6	9212.86	546.569		0.900488		1.00208	48582	0.800283		0.106068	1
C12orf40	0	rs73270414	African	677	7474	23	0.09058	3083	631	23	0.909419		3090.66	615.677	30.6616		0.314304		1.02489	3737	0.718239	0.19	0.0905807	2	0.0550911
C12orf40	0	rs73270414	East Asian	1592	7580	147	0.21	2345	1298	147	0.789974		2365.18	1257.64	167.181		0.142013		1.03209	3790	0.875896	0.02	0.210026	2	0.0550911
C12orf40	0	rs73270414	European (Finnish)	378	5164	4	0.0732	2208	370	4	0.926801		2217.83	350.331	13.8346		0.0170853		1.05614	2582	0.780768	0.54	0.0731991	2	0.0550911
C12orf40	0	rs73270414	European (Non-Finnish)	9122	46724	707	0.1952	14947	7708	707	0.804768		15130.5	7341.1	890.451		2.12838e-13		1.04998	23362	0.70009	0.21	0.195232	2	0.0550911
C12orf40	0	rs73270414	Latino	909	9626	36	0.09443	3940	837	36	0.905568		3946.92	823.162	42.9192		0.506552		1.01681	4813	0.831404	0.74	0.0944317	2	0.0550911
C12orf40	0	rs73270414	Other	110	702	8	0.1567	249	94	8	0.843305		249.618	92.7635	8.61823		0.9693		1.01333	351	0.773128		0.156695	2	0.0550911
C12orf40	0	rs73270414	South Asian	2399	13950	205	0.172	4781	1989	205	0.828029		4782.28	1986.44	206.28		0.994228		1.00129	6975	0.84484	1.07	0.171971	2	0.0550911
C12orf40	0	rs73270414	Total	15187	91220	1130	0.1665	31553	12927	1130	0.833512		31687.2	12658.6	1264.22		3.51441e-05		1.02121	45610	0.751326		0.166488	2
C12orf41	0	rs2277365	African	136	546	15	0.2491	152	106	15	0.750916		153.938	102.125	16.9377		0.821543		1.03795	273	0.0524697	0.19	0.249084	2	0.203578
C12orf41	0	rs2277365	East Asian	165	202	66	0.8168	2	33	66	0.183168		3.38861	30.2228	67.3886		0.652837		1.09189	101	0.0233418	0.02	0.183168	2	0.203578
C12orf41	0	rs2277365	European (Finnish)	1	4	0	0.25	1	1	0	0.75		1.125	0.75	0.125		0.894839		1.33333	2	0.000604778	0.54	0.25	2	0.203578
C12orf41	0	rs2277365	European (Non-Finnish)	895	3580	105	0.25	1000	685	105	0.75		1006.87	671.25	111.875		0.686916		1.02048	1790	0.053641	0.21	0.25	2	0.203578
C12orf41	0	rs2277365	Latino	66	180	9	0.3667	33	48	9	0.633333		36.1	41.8	12.1		0.37157		1.14833	90	0.0155467	0.74	0.366667	2	0.203578
C12orf41	0	rs2277365	Other	48	132	10	0.3636	28	28	10	0.636364		26.7273	30.5455	8.72727		0.795196		0.916667	66	0.145374		0.363636	2	0.203578
C12orf41	0	rs2277365	South Asian	3578	7612	855	0.47	1083	1868	855	0.529953		1068.91	1896.17	840.915		0.657026		0.985143	3806	0.460998	1.07	0.470047	2	0.203578
C12orf41	0	rs2277365	Total	4889	12256	1060	0.3989	2299	2769	1060	0.601093		2214.13	2938.75	975.127		3.63403e-05		0.942239	6128	0.100946		0.398907	2
C12orf42	0	rs12311525	African	266	502	68	0.5299	53	130	68	0.47012		55.4741	125.052	70.4741		0.821602		1.03957	251	0.0482414	0.19	0.47012	2	0.102582
C12orf42	0	rs12311525	East Asian	94	184	24	0.5109	22	46	24	0.48913		22.0109	45.9783	24.0109		0.99999		1.00047	92	0.0212618	0.02	0.48913	2	0.102582
C12orf42	0	rs12311525	European (Finnish)	502	1582	76	0.3173	365	350	76	0.68268		368.647	342.705	79.6473		0.835951		1.02129	791	0.23919	0.54	0.31732	2	0.102582
C12orf42	0	rs12311525	European (Non-Finnish)	1048	3656	143	0.2867	923	762	143	0.713348		930.206	747.589	150.206		0.712019		1.01928	1828	0.0547797	0.21	0.286652	2	0.102582
C12orf42	0	rs12311525	Latino	58	160	12	0.3625	34	34	12	0.6375		32.5125	36.975	10.5125		0.771861		0.91954	80	0.0138193	0.74	0.3625	2	0.102582
C12orf42	0	rs12311525	Other	52	184	11	0.2826	51	30	11	0.717391		47.3478	37.3043	7.34783		0.171425		0.804196	92	0.202643		0.282609	2	0.102582
C12orf42	0	rs12311525	South Asian	3173	7594	686	0.4178	1310	1801	686	0.58217		1286.89	1847.23	662.887		0.30456		0.974976	3797	0.459908	1.07	0.41783	2	0.102582
C12orf42	0	rs12311525	Total	5193	13862	1020	0.3746	2758	3153	1020	0.625379		2710.7	3247.59	972.704		0.0528649		0.970873	6931	0.114173		0.374621	2
C12orf43	0	rs2259816	African	218	1438	17	0.1516	518	184	17	0.848401		517.524	184.951	16.5243		0.990534		0.994856	719	0.13819	0.19	0.151599	2	0.126664
C12orf43	0	rs2259816	East Asian	257	568	58	0.4525	85	141	58	0.547535		85.1417	140.717	58.1417		0.999424		1.00201	284	0.0656344	0.02	0.452465	2	0.126664
C12orf43	0	rs2259816	European (Finnish)	123	232	25	0.5302	18	73	25	0.469828		25.6056	57.7888	32.6056		0.0179792		1.26322	116	0.0350771	0.54	0.469828	2	0.126664
C12orf43	0	rs2259816	European (Non-Finnish)	2488	5802	524	0.4288	937	1440	524	0.571182		946.449	1421.1	533.449		0.773743		1.0133	2901	0.0869344	0.21	0.428818	2	0.126664
C12orf43	0	rs2259816	Latino	144	328	32	0.439	52	80	32	0.560976		51.6098	80.7805	31.6098		0.992374		0.990338	164	0.0283296	0.74	0.439024	2	0.126664
C12orf43	0	rs2259816	Other	80	176	17	0.4545	25	46	17	0.545455		26.1818	43.6364	18.1818		0.878889		1.05417	88	0.193833		0.454545	2	0.126664
C12orf43	0	rs2259816	South Asian	3992	7710	1045	0.5178	908	1902	1045	0.482231		896.467	1925.07	1033.47		0.75827		0.988018	3855	0.466933	1.07	0.482231	2	0.126664
C12orf43	0	rs2259816	Total	7302	16254	1718	0.4492	2543	3866	1718	0.550757		2465.19	4021.63	1640.19		0.0022768		0.961303	8127	0.133875		0.449243	2
C12orf44	0	rs2603738	African	2369	10312	265	0.2297	3052	1839	265	0.770268		3059.12	1824.76	272.118		0.854784		1.0078	5156	0.990967	0.19	0.229732	0	0.0761029
C12orf44	0	rs2603738	East Asian	51	8654	1	0.005893	4277	49	1	0.994107		4276.15	50.6994	0.150277		0.0879587		0.96648	4327	1	0.02	0.00589323	0	0.0761029
C12orf44	0	rs2603738	European (Finnish)	225	6614	6	0.03402	3088	213	6	0.965981		3085.83	217.346	3.82711		0.516306		0.980005	3307	1	0.54	0.0340187	0	0.0761029
C12orf44	0	rs2603738	European (Non-Finnish)	2688	66222	76	0.04059	30499	2536	76	0.959409		30477.6	2578.89	54.554		0.0102587		0.983368	33111	0.992239	0.21	0.0405907	0	0.0761029
C12orf44	0	rs2603738	Latino	238	11568	4	0.02057	5550	230	4	0.979426		5548.45	233.103	2.44831		0.59894		0.986687	5784	0.999136	0.74	0.020574	0	0.0761029
C12orf44	0	rs2603738	Other	45	890	3	0.05056	403	39	3	0.949438		401.138	42.7247	1.13764		0.184324		0.912821	445	0.980176		0.0505618	0	0.0761029
C12orf44	0	rs2603738	South Asian	1317	15444	67	0.08528	6472	1183	67	0.914724		6461.15	1204.69	56.1541		0.285989		0.981994	7722	0.93532	1.07	0.0852758	0	0.0761029
C12orf44	0	rs2603738	Total	6933	119704	422	0.05792	53341	6089	422	0.942082		53119.8	6531.46	200.772		2.28038e-60		0.932258	59852	0.985932		0.0579179	0
C12orf45	0	rs56188643	African	2001	10382	194	0.1927	3384	1613	194	0.807263		3382.83	1615.33	192.834		0.994603		0.998556	5191	0.997694	0.19	0.192737	0	0.106944
C12orf45	0	rs56188643	East Asian	3330	8616	625	0.3865	1603	2080	625	0.61351		1621.51	2042.99	643.506		0.493127		1.01812	4308	0.995609	0.02	0.38649	0	0.106944
C12orf45	0	rs56188643	European (Finnish)	2743	6578	587	0.417	1133	1569	587	0.583004		1117.91	1599.18	571.91		0.556718		0.981128	3289	0.994557	0.54	0.416996	0	0.106944
C12orf45	0	rs56188643	European (Non-Finnish)	31871	66436	7734	0.4797	9081	16403	7734	0.520275		8991.66	16581.7	7644.66		0.145325		0.989224	33218	0.995445	0.21	0.479725	0	0.106944
C12orf45	0	rs56188643	Latino	3968	11500	705	0.345	2487	2558	705	0.654957		2466.57	2598.87	684.566		0.491188		0.984275	5750	0.993263	0.74	0.345043	0	0.106944
C12orf45	0	rs56188643	Other	412	902	101	0.4568	140	210	101	0.543237		133.093	223.814	94.0931		0.423583		0.93828	451	0.993392		0.456763	0	0.106944
C12orf45	0	rs56188643	South Asian	8385	16370	2184	0.5122	1984	4017	2184	0.487783		1947.47	4090.06	2147.47		0.270979		0.982138	8185	0.9914	1.07	0.487783	0	0.106944
C12orf45	0	rs56188643	Total	52710	120784	12130	0.4364	19812	28450	12130	0.563601		19183.3	29707.4	11501.3		3.20427e-24		0.957673	60392	0.994828		0.436399	0
C12orf46	0	rs4703	African	4485	10406	966	0.431	1684	2553	966	0.568999		1684.52	2551.96	966.521		0.999567		1.00041	5203	1	0.19	0.431001	0	0.0941017
C12orf46	0	rs4703	East Asian	4939	8628	1406	0.5724	781	2127	1406	0.427561		788.637	2111.73	1413.64		0.893288		1.00723	4314	0.996996	0.02	0.427561	0	0.0941017
C12orf46	0	rs4703	European (Finnish)	4321	6606	1407	0.6541	389	1507	1407	0.345898		395.188	1494.62	1413.19		0.892939		1.00828	3303	0.99879	0.54	0.345898	0	0.0941017
C12orf46	0	rs4703	European (Non-Finnish)	36380	66724	10025	0.5452	7007	16330	10025	0.454769		6899.75	16544.5	9917.75		0.0605823		0.987035	33362	0.99976	0.21	0.454769	0	0.0941017
C12orf46	0	rs4703	Latino	6954	11570	2102	0.601	933	2750	2102	0.398963		920.806	2774.39	2089.81		0.799716		0.99121	5785	0.999309	0.74	0.398963	0	0.0941017
C12orf46	0	rs4703	Other	507	908	142	0.5584	89	223	142	0.44163		88.5468	223.906	141.547		0.996287		0.995952	454	1		0.44163	0	0.0941017
C12orf46	0	rs4703	South Asian	6400	16510	1290	0.3876	3145	3820	1290	0.612356		3095.46	3919.08	1240.46		0.0714996		0.974719	8255	0.999879	1.07	0.387644	0	0.0941017
C12orf46	0	rs4703	Total	63986	121352	17338	0.5273	14028	29310	17338	0.472724		13559.1	30247.7	16869.1		2.1738e-13		0.968999	60676	0.999506		0.472724	0
C12orf48	1	indel-rs185647149	African	767	2058	5	0.3727	267	757	5	0.627308		404.927	481.145	142.927		3.5672e-74		1.57333	1029	0.197771	0.19	0.372692	2	0.0378628
C12orf48	1	indel-rs185647149	East Asian	605	1276	23	0.4741	56	559	23	0.525862		176.427	318.147	143.427		3.97138e-80		1.75705	638	0.147446	0.02	0.474138	2	0.0378628
C12orf48	1	indel-rs185647149	European (Finnish)	1127	2634	9	0.4279	199	1109	9	0.572134		431.103	644.795	241.103		5.97446e-149		1.71993	1317	0.398246	0.54	0.427866	2	0.0378628
C12orf48	1	indel-rs185647149	European (Non-Finnish)	3937	10520	1	0.3742	1324	3935	1	0.62576		2059.69	2463.62	736.691		0		1.59724	5260	0.157627	0.21	0.37424	2	0.0378628
C12orf48	1	indel-rs185647149	Latino	600	1332	14	0.4505	80	572	14	0.54955		201.135	329.73	135.135		8.41191e-79		1.73475	666	0.115046	0.74	0.45045	2	0.0378628
C12orf48	1	indel-rs185647149	Other	104	260	0	0.4	26	104	0	0.6		46.8	62.4	20.8		2.84259e-13		1.66667	130	0.286344		0.4	2	0.0378628
C12orf48	1	indel-rs185647149	South Asian	1471	3570	4	0.412	318	1463	4	0.587955		617.059	864.882	303.059		4.21191e-186		1.69156	1785	0.216206	1.07	0.412045	2	0.0378628
C12orf48	1	indel-rs185647149	Total	8611	21650	56	0.3977	2270	8499	56	0.602263		3926.46	5186.09	1712.46		0		1.63881	10825	0.178318		0.397737	2
C12orf49	0	rs10507274	African	92	10404	1	0.008843	5111	90	1	0.991157		5110.41	91.1865	0.406767		0.643816		0.986989	5202	0.999808	0.19	0.00884275	0	0.0246041
C12orf49	0	rs10507274	East Asian	1	8652	0	0.0001156	4325	1	0	0.999884		4325	0.999884	5.77901e-05		0.999971		1.00012	4326	0.999769	0.02	0.00011558	0	0.0246041
C12orf49	0	rs10507274	European (Finnish)	258	6614	8	0.03901	3057	242	8	0.960992		3054.03	247.936	5.03205		0.387609		0.976059	3307	1	0.54	0.0390082	0	0.0246041
C12orf49	0	rs10507274	European (Non-Finnish)	4419	66730	144	0.06622	29090	4131	144	0.933778		29092.3	4126.36	146.318		0.979168		1.00112	33365	0.99985	0.21	0.0662221	0	0.0246041
C12orf49	0	rs10507274	Latino	433	11562	9	0.03745	5357	415	9	0.96255		5356.11	416.784	8.10798		0.948417		0.99572	5781	0.998618	0.74	0.0374503	0	0.0246041
C12orf49	0	rs10507274	Other	50	906	2	0.05519	405	46	2	0.944812		404.38	47.2406	1.37969		0.855378		0.973738	453	0.997797		0.0551876	0	0.0246041
C12orf49	0	rs10507274	South Asian	246	16506	10	0.0149	8017	226	10	0.985096		8008.83	242.334	1.83315		7.21842e-09		0.932598	8253	0.999637	1.07	0.0149037	0	0.0246041
C12orf49	0	rs10507274	Total	5499	121374	174	0.04531	55362	5151	174	0.954694		55312.6	5249.86	124.57		2.12281e-05		0.981169	60687	0.999687		0.0453062	0
C12orf5	0	rs7133330	African	1001	10164	63	0.09848	4144	875	63	0.901515		4130.29	902.417	49.2917		0.0958074		0.969619	5082	0.976744	0.19	0.0984848	0	0.0799022
C12orf5	0	rs7133330	East Asian	1188	8606	87	0.138	3202	1014	87	0.861957		3197	1024	81.9977		0.814344		0.99023	4303	0.994453	0.02	0.138043	0	0.0799022
C12orf5	0	rs7133330	European (Finnish)	2173	6602	380	0.3291	1508	1413	380	0.670857		1485.61	1457.77	357.614		0.210784		0.969287	3301	0.998186	0.54	0.329143	0	0.0799022
C12orf5	0	rs7133330	European (Non-Finnish)	17953	66554	2458	0.2698	17782	13037	2458	0.730249		17745.4	13110.2	2421.42		0.595608		0.994419	33277	0.997213	0.21	0.269751	0	0.0799022
C12orf5	0	rs7133330	Latino	2876	11546	351	0.2491	3248	2174	351	0.750909		3255.19	2159.62	358.192		0.879801		1.00666	5773	0.997236	0.74	0.249091	0	0.0799022
C12orf5	0	rs7133330	Other	221	906	37	0.2439	269	147	37	0.756071		258.954	167.092	26.9542		0.0378234		0.879757	453	0.997797		0.243929	0	0.0799022
C12orf5	0	rs7133330	South Asian	3081	16494	288	0.1868	5454	2505	288	0.813205		5453.76	2505.48	287.758		0.999846		0.999807	8247	0.99891	1.07	0.186795	0	0.0799022
C12orf5	0	rs7133330	Total	28493	120872	3664	0.2357	35607	21165	3664	0.764271		35301.3	21776.4	3358.31		4.52516e-11		0.971925	60436	0.995552		0.235729	0
C12orf50	0	rs10777084	African	7375	10358	2656	0.712	460	2063	2656	0.28799		429.537	2123.93	2625.54		0.118743		0.971314	5179	0.995387	0.19	0.28799	0	0.235426
C12orf50	0	rs10777084	East Asian	372	8448	7	0.04403	3859	358	7	0.955966		3860.19	355.619	8.19034		0.90969		1.00669	4224	0.976196	0.02	0.0440341	0	0.235426
C12orf50	0	rs10777084	European (Finnish)	413	6524	13	0.0633	2862	387	13	0.936695		2862.07	386.855	13.0724		0.999771		1.00037	3262	0.986393	0.54	0.0633047	0	0.235426
C12orf50	0	rs10777084	European (Non-Finnish)	6693	65398	379	0.1023	26385	5935	379	0.897657		26348.5	6008.02	342.489		0.0893567		0.987846	32699	0.979892	0.21	0.102343	0	0.235426
C12orf50	0	rs10777084	Latino	1010	11310	58	0.0893	4703	894	58	0.910698		4690.1	919.805	45.0973		0.10801		0.971945	5655	0.976853	0.74	0.0893015	0	0.235426
C12orf50	0	rs10777084	Other	109	898	6	0.1214	346	97	6	0.878619		346.615	95.7695	6.61526		0.963616		1.01285	449	0.988987		0.121381	0	0.235426
C12orf50	0	rs10777084	South Asian	2812	16146	274	0.1742	5535	2264	274	0.825839		5505.87	2322.26	244.87		0.0788255		0.974912	8073	0.977834	1.07	0.174161	0	0.235426
C12orf50	0	rs10777084	Total	18784	119082	3393	0.1577	44150	11998	3393	0.84226		42238.5	15821	1481.49		0		0.758359	59541	0.980809		0.15774	0
C12orf6	0	rs202111420	African	0	10402	0	0	5201	0	0	1		5201	0	0		#DIV/0!		#DIV/0!	5201	0.999616	0.19	0	0	0.00131851
C12orf6	0	rs202111420	East Asian	0	8654	0	0	4327	0	0	1		4327	0	0		#DIV/0!		#DIV/0!	4327	1	0.02	0	0	0.00131851
C12orf6	0	rs202111420	European (Finnish)	0	6612	0	0	3306	0	0	1		3306	0	0		#DIV/0!		#DIV/0!	3306	0.999698	0.54	0	0	0.00131851
C12orf6	0	rs202111420	European (Non-Finnish)	164	66634	6	0.002461	33159	152	6	0.997539		33153.2	163.596	0.201819		4.45648e-37		0.929116	33317	0.998412	0.21	0.00246121	0	0.00131851
C12orf6	0	rs202111420	Latino	22	11574	1	0.001901	5766	20	1	0.998099		5765.02	21.9582	0.0209089		1.01489e-10		0.910822	5787	0.999655	0.74	0.00190081	0	0.00131851
C12orf6	0	rs202111420	Other	2	908	0	0.002203	452	2	0	0.997797		452.002	1.99559	0.00220264		0.998894		1.00221	454	1		0.00220264	0	0.00131851
C12orf6	0	rs202111420	South Asian	49	16374	0	0.002993	8138	49	0	0.997007		8138.07	48.8534	0.0733175		0.963793		1.003	8187	0.991642	1.07	0.00299255	0	0.00131851
C12orf6	0	rs202111420	Total	237	121158	7	0.001956	60349	223	7	0.998044		60342.2	236.536	0.231801		8.29669e-44		0.942772	60579	0.997908		0.00195612	0
C12orf7	0	rs697633	African	4696	10348	1073	0.4538	1551	2550	1073	0.546193		1543.54	2564.92	1065.54		0.916186		0.994183	5174	0.994426	0.19	0.453807	0	0.125361
C12orf7	0	rs697633	East Asian	4221	8628	1045	0.4892	1138	2131	1045	0.510779		1125.5	2156	1032.5		0.748288		0.988406	4314	0.996996	0.02	0.489221	0	0.125361
C12orf7	0	rs697633	European (Finnish)	2521	6604	480	0.3817	1261	1561	480	0.618262		1262.18	1558.64	481.181		0.996214		1.00152	3302	0.998488	0.54	0.381738	0	0.125361
C12orf7	0	rs697633	European (Non-Finnish)	23176	66464	4107	0.3487	14163	14962	4107	0.6513		14096.7	15094.5	4040.74		0.277799		0.99122	33232	0.995865	0.21	0.3487	0	0.125361
C12orf7	0	rs697633	Latino	8486	11562	3193	0.734	488	2100	3193	0.266044		409.176	2257.65	3114.18		7.56741e-07		0.930171	5781	0.998618	0.74	0.266044	0	0.125361
C12orf7	0	rs697633	Other	387	894	94	0.4329	154	199	94	0.567114		143.763	219.473	83.7634		0.14301		0.906717	447	0.984581		0.432886	0	0.125361
C12orf7	0	rs697633	South Asian	7842	16118	1935	0.4865	2152	3972	1935	0.513463		2124.71	4026.58	1907.71		0.476959		0.986445	8059	0.976139	1.07	0.486537	0	0.125361
C12orf7	0	rs697633	Total	51329	120618	11927	0.4256	20907	27475	11927	0.57445		19901.5	29485.9	10921.5		1.22392e-61		0.9318	60309	0.99346		0.42555	0
C12orf8	0	rs10774648	African	1194	10384	64	0.115	4062	1066	64	0.885015		4066.65	1056.71	68.6458		0.818147		1.00879	5192	0.997886	0.19	0.114985	0	0.222643
C12orf8	0	rs10774648	East Asian	5418	8586	1693	0.631	568	2032	1693	0.368973		584.453	1999.09	1709.45		0.559017		1.01646	4293	0.992142	0.02	0.368973	0	0.222643
C12orf8	0	rs10774648	European (Finnish)	15	6610	0	0.002269	3290	15	0	0.997731		3290.02	14.966	0.0170197		0.991488		1.00227	3305	0.999395	0.54	0.00226929	0	0.222643
C12orf8	0	rs10774648	European (Non-Finnish)	283	66544	0	0.004253	32989	283	0	0.995747		32989.6	281.796	0.601775		0.738257		1.00427	33272	0.997063	0.21	0.00425283	0	0.222643
C12orf8	0	rs10774648	Latino	2747	11524	360	0.2384	3375	2027	360	0.761628		3342.4	2092.19	327.404		0.0609792		0.96884	5762	0.995336	0.74	0.238372	0	0.222643
C12orf8	0	rs10774648	Other	49	904	6	0.0542	409	37	6	0.945796		404.328	46.344	1.32799		0.000102328		0.798377	452	0.995595		0.0542035	0	0.222643
C12orf8	0	rs10774648	South Asian	1242	16368	62	0.07588	7004	1118	62	0.92412		6989.12	1147.76	47.1213		0.0638911		0.974073	8184	0.991279	1.07	0.0758798	0	0.222643
C12orf8	0	rs10774648	Total	10948	120920	2185	0.09054	51697	6578	2185	0.909461		50007.6	9956.78	495.612		0		0.660656	60460	0.995948		0.0905392	0
c13orf1	0	rs9568357	African	2181	9592	257	0.2274	2872	1667	257	0.772623		2862.95	1685.09	247.955		0.758519		0.989264	4796	0.921776	0.19	0.227377	1	0.167027
c13orf1	0	rs9568357	East Asian	4940	8044	1496	0.6141	578	1948	1496	0.385878		598.882	1906.24	1516.88		0.380863		1.02191	4022	0.929512	0.02	0.385878	1	0.167027
c13orf1	0	rs9568357	European (Finnish)	1270	6416	121	0.1979	2059	1028	121	0.802057		2063.69	1018.61	125.694		0.872647		1.00922	3208	0.970064	0.54	0.197943	1	0.167027
c13orf1	0	rs9568357	European (Non-Finnish)	6396	61592	301	0.1038	24701	5794	301	0.896155		24732.1	5731.81	332.095		0.163212		1.01085	30796	0.922865	0.21	0.103845	1	0.167027
c13orf1	0	rs9568357	Latino	4015	10968	735	0.3661	2204	2545	735	0.633935		2203.88	2545.25	734.875		0.999974		0.999902	5484	0.947314	0.74	0.366065	1	0.167027
c13orf1	0	rs9568357	Other	190	868	23	0.2189	267	144	23	0.781106		264.795	148.41	20.7949		0.825622		0.970284	434	0.955947		0.218894	1	0.167027
c13orf1	0	rs9568357	South Asian	5695	15814	1085	0.3601	3297	3525	1085	0.639876		3237.45	3644.09	1025.45		0.01466		0.967319	7907	0.957728	1.07	0.360124	1	0.167027
c13orf1	0	rs9568357	Total	24687	113294	4018	0.2179	35978	16651	4018	0.782098		34649.7	19307.7	2689.67		1.30343e-233		0.862404	56647	0.933137		0.217902	1
c13orf10	0	rs9545093	African	4837	8288	1363	0.5836	670	2111	1363	0.416385		718.473	2014.05	1411.47		0.00822451		1.04813	4144	0.796464	0.19	0.416385	2	0.111816
c13orf10	0	rs9545093	East Asian	1737	5996	229	0.2897	1490	1279	229	0.710307		1512.6	1233.8	251.598		0.133783		1.03663	2998	0.692859	0.02	0.289693	2	0.111816
c13orf10	0	rs9545093	European (Finnish)	2373	5468	487	0.434	848	1399	487	0.56602		875.917	1343.17	514.917		0.0942229		1.04157	2734	0.826731	0.54	0.43398	2	0.111816
c13orf10	0	rs9545093	European (Non-Finnish)	25678	46968	6689	0.5467	4495	12300	6689	0.453287		4825.24	11639.5	7019.24		3.79761e-17		1.05675	23484	0.703746	0.21	0.453287	2	0.111816
c13orf10	0	rs9545093	Latino	2550	7602	390	0.3354	1641	1770	390	0.664562		1678.68	1694.63	427.684		0.0233057		1.04447	3801	0.65659	0.74	0.335438	2	0.111816
c13orf10	0	rs9545093	Other	356	706	86	0.5042	83	184	86	0.495751		86.7564	176.487	89.7564		0.726274		1.04257	353	0.777533		0.495751	2	0.111816
c13orf10	0	rs9545093	South Asian	7430	13988	1972	0.5312	1536	3486	1972	0.46883		1537.29	3483.41	1973.29		0.998069		1.00074	6994	0.847141	1.07	0.46883	2	0.111816
c13orf10	0	rs9545093	Total	44961	89016	11216	0.5051	10763	22529	11216	0.494911		10901.7	22251.7	11354.7		0.0315496		1.01246	44508	0.733173		0.494911	2
c13orf11	0	rs2490953	African	3	4	1	0.75	0	1	1	0.25		0.125	0.75	1.125		0.894839		1.33333	2	0.000384394	0.19	0.25	2	0.254347
c13orf11	0	rs2490953	East Asian	6	12	2	0.5	2	2	2	0.5		1.5	3	1.5		0.716531		0.666667	6	0.00138664	0.02	0.5	2	0.254347
c13orf11	0	rs2490953	European (Finnish)	0	0	0	NA	0	0	0	#DIV/0!		#DIV/0!	#DIV/0!	#DIV/0!		#DIV/0!		#DIV/0!	0	0	0.54		2	0.254347
c13orf11	0	rs2490953	European (Non-Finnish)	19	32	4	0.5938	1	11	4	0.40625		2.64062	7.71875	5.64062		0.235584		1.4251	16	0.000479473	0.21	0.40625	2	0.254347
c13orf11	0	rs2490953	Latino	0	2	0	0	1	0	0	1		1	0	0		#DIV/0!		#DIV/0!	1	0.000172741	0.74	0	2	0.254347
c13orf11	0	rs2490953	Other	2	4	0	0.5	0	2	0	0.5		0.5	1	0.5		0.367879		2	2	0.00440529		0.5	2	0.254347
c13orf11	0	rs2490953	South Asian	194	346	41	0.5607	20	112	41	0.439306		33.3873	85.2254	54.3873		0.000196011		1.31416	173	0.0209545	1.07	0.439306	2	0.254347
c13orf11	0	rs2490953	Total	224	400	48	0.56	24	128	48	0.44		38.72	98.56	62.72		0.000133388		1.2987	200	0.00329457		0.44	2
c13orf12	0	rs34899277	African	1310	6058	50	0.2162	1769	1210	50	0.783757		1860.64	1026.72	141.639		1.09904e-21		1.17851	3029	0.582164	0.19	0.216243	2	0.0741493
c13orf12	0	rs34899277	East Asian	81	3478	0	0.02329	1658	81	0	0.976711		1658.94	79.1136	0.943214		0.609958		1.02384	1739	0.401895	0.02	0.0232892	2	0.0741493
c13orf12	0	rs34899277	European (Finnish)	14	3304	0	0.004237	1638	14	0	0.995763		1638.03	13.9407	0.029661		0.985154		1.00426	1652	0.499546	0.54	0.00423729	2	0.0741493
c13orf12	0	rs34899277	European (Non-Finnish)	958	26148	0	0.03664	12116	958	0	0.963362		12133.5	922.901	17.5494		7.83114e-05		1.03803	13074	0.391789	0.21	0.0366376	2	0.0741493
c13orf12	0	rs34899277	Latino	275	4178	0	0.06582	1814	275	0	0.934179		1823.05	256.899	9.05038		0.00559807		1.07046	2089	0.360857	0.74	0.065821	2	0.0741493
c13orf12	0	rs34899277	Other	24	450	0	0.05333	201	24	0	0.946667		201.64	22.72	0.64		0.699722		1.05634	225	0.495595		0.0533333	2	0.0741493
c13orf12	0	rs34899277	South Asian	1126	8474	0	0.1329	3111	1126	0	0.867123		3185.81	976.38	74.8098		2.48399e-22		1.15324	4237	0.513203	1.07	0.132877	2	0.0741493
c13orf12	0	rs34899277	Total	3788	52090	50	0.07272	22307	3688	50	0.92728		22394.7	3512.54	137.732		7.71121e-15		1.04995	26045	0.429035		0.0727203	2
c13orf13	0	rs4769452	African	31	116	3	0.2672	30	25	3	0.732759		31.1422	22.7155	4.14224		0.74579		1.10057	58	0.0111474	0.19	0.267241	2	0.0719598
c13orf13	0	rs4769452	East Asian	23	98	2	0.2347	28	19	2	0.765306		28.699	17.602	2.69898		0.856813		1.07942	49	0.0113242	0.02	0.234694	2	0.0719598
c13orf13	0	rs4769452	European (Finnish)	0	0	0	NA	0	0	0	#DIV/0!		#DIV/0!	#DIV/0!	#DIV/0!		#DIV/0!		#DIV/0!	0	0	0.54		2	0.0719598
c13orf13	0	rs4769452	European (Non-Finnish)	380	1238	47	0.3069	286	286	47	0.693053		297.32	263.36	58.3199		0.101551		1.08596	619	0.0185496	0.21	0.306947	2	0.0719598
c13orf13	0	rs4769452	Latino	11	48	1	0.2292	14	9	1	0.770833		14.2604	8.47917	1.26042		0.955733		1.06143	24	0.00414579	0.74	0.229167	2	0.0719598
c13orf13	0	rs4769452	Other	21	54	4	0.3889	10	13	4	0.611111		10.0833	12.8333	4.08333		0.997726		1.01299	27	0.0594714		0.388889	2	0.0719598
c13orf13	0	rs4769452	South Asian	1495	3860	267	0.3873	702	961	267	0.612694		724.511	915.978	289.511		0.0971646		1.04915	1930	0.233769	1.07	0.387306	2	0.0719598
c13orf13	0	rs4769452	Total	1961	5414	324	0.3622	1070	1313	324	0.637791		1101.15	1250.71	355.146		0.0348235		1.04981	2707	0.044592		0.362209	2
c13orf14	0	rs2520686	African	2360	8486	362	0.2781	2245	1636	362	0.721895		2211.16	1703.67	328.164		0.0351809		0.960279	4243	0.815491	0.19	0.278105	1	0.10462
c13orf14	0	rs2520686	East Asian	4298	8454	1115	0.5084	1044	2068	1115	0.491602		1021.55	2112.9	1092.55		0.384978		0.978748	4227	0.976889	0.02	0.491602	1	0.10462
c13orf14	0	rs2520686	European (Finnish)	3384	6586	878	0.5138	787	1628	878	0.486183		778.379	1645.24	869.379		0.834564		0.98952	3293	0.995767	0.54	0.486183	1	0.10462
c13orf14	0	rs2520686	European (Non-Finnish)	36040	62604	10373	0.5757	5635	15294	10373	0.424318		5635.79	15292.4	10373.8		0.999833		1.0001	31302	0.938028	0.21	0.424318	1	0.10462
c13orf14	0	rs2520686	Latino	5306	11344	1246	0.4677	1612	2814	1246	0.532264		1606.9	2824.19	1240.9		0.963743		0.996391	5672	0.979789	0.74	0.467736	1	0.10462
c13orf14	0	rs2520686	Other	484	862	143	0.5615	90	198	143	0.438515		82.8794	212.241	135.879		0.378986		0.9329	431	0.949339		0.438515	1	0.10462
c13orf14	0	rs2520686	South Asian	9342	16238	2704	0.5753	1481	3934	2704	0.424683		1464.31	3967.39	2687.31		0.750145		0.991585	8119	0.983406	1.07	0.424683	1	0.10462
c13orf14	0	rs2520686	Total	61214	114574	16821	0.5343	12894	27572	16821	0.465725		12425.5	28508.9	16352.5		3.67259e-14		0.967136	57287	0.943679		0.465725	1
c13orf15	0	rs7136	African	5218	7052	1875	0.7399	183	1468	1875	0.260068		238.482	1357.04	1930.48		7.59501e-06		1.08177	3526	0.677686	0.19	0.260068	2	0.152964
c13orf15	0	rs7136	East Asian	5230	7322	1802	0.7143	233	1626	1802	0.285714		298.857	1494.29	1867.86		6.6582e-07		1.08815	3661	0.846083	0.02	0.285714	2	0.152964
c13orf15	0	rs7136	European (Finnish)	2063	4166	394	0.4952	414	1275	394	0.504801		530.798	1041.4	510.798		1.74543e-23		1.22431	2083	0.629876	0.54	0.495199	2	0.152964
c13orf15	0	rs7136	European (Non-Finnish)	22503	50444	4432	0.4461	7151	13639	4432	0.553901		7738.28	12464.4	5019.28		2.32458e-49		1.09423	25222	0.755829	0.21	0.446099	2	0.152964
c13orf15	0	rs7136	Latino	6749	10048	2159	0.6717	434	2431	2159	0.328324		541.571	2215.86	2266.57		5.1988e-11		1.09709	5024	0.867853	0.74	0.328324	2	0.152964
c13orf15	0	rs7136	Other	310	666	57	0.4655	80	196	57	0.534535		95.1471	165.706	72.1471		0.00382979		1.18282	333	0.73348		0.465465	2	0.152964
c13orf15	0	rs7136	South Asian	4807	13902	763	0.3458	2907	3281	763	0.654222		2975.08	3144.85	831.076		0.001482		1.04329	6951	0.841933	1.07	0.345778	2	0.152964
c13orf15	0	rs7136	Total	46880	93600	11482	0.5009	11402	23916	11482	0.499145		11660	23399.9	11740		1.1404e-05		1.02205	46800	0.770929		0.499145	2
c13orf16	0	rs1359428	African	2996	10396	436	0.2882	2638	2124	436	0.711812		2633.71	2132.59	431.705		0.958714		0.995972	5198	0.999039	0.19	0.288188	0	0.184346
c13orf16	0	rs1359428	East Asian	7099	8644	2923	0.8213	146	1253	2923	0.178737		138.074	1268.85	2915.07		0.713709		0.987507	4322	0.998844	0.02	0.178737	0	0.184346
c13orf16	0	rs1359428	European (Finnish)	3068	6588	748	0.4657	974	1572	748	0.534305		940.376	1639.25	714.376		0.0625532		0.958977	3294	0.996069	0.54	0.465695	0	0.184346
c13orf16	0	rs1359428	European (Non-Finnish)	32930	66682	8114	0.4938	8525	16702	8114	0.506164		8542.02	16668	8131.02		0.932859		1.00204	33341	0.999131	0.21	0.493836	0	0.184346
c13orf16	0	rs1359428	Latino	8763	11560	3380	0.758	397	2003	3380	0.241955		338.374	2120.25	3321.37		0.000145089		0.944699	5780	0.998445	0.74	0.241955	0	0.184346
c13orf16	0	rs1359428	Other	447	908	113	0.4923	120	221	113	0.507709		117.027	226.946	110.027		0.855709		0.9738	454	1		0.492291	0	0.184346
c13orf16	0	rs1359428	South Asian	10389	16510	3331	0.6293	1197	3727	3331	0.370745		1134.67	3851.67	3268.67		0.0132434		0.967632	8255	0.999879	1.07	0.370745	0	0.184346
c13orf16	0	rs1359428	Total	65692	121288	19045	0.5416	13997	27602	19045	0.45838		12742	30111.9	17790		3.22678e-92		0.916647	60644	0.998979		0.45838	0
c13orf18	0	rs181977	African	5311	10012	1371	0.5305	1066	2569	1371	0.469537		1103.65	2493.71	1408.65		0.10211		1.03019	5006	0.962137	0.19	0.469537	1	0.10054
c13orf18	0	rs181977	East Asian	4920	8398	1409	0.5859	688	2102	1409	0.414146		720.2	2037.6	1441.2		0.122789		1.03161	4199	0.970418	0.02	0.414146	1	0.10054
c13orf18	0	rs181977	European (Finnish)	2420	6460	455	0.3746	1265	1510	455	0.625387		1263.28	1513.44	453.282		0.991708		0.997729	3230	0.976716	0.54	0.374613	1	0.10054
c13orf18	0	rs181977	European (Non-Finnish)	22408	64670	3733	0.3465	13660	14942	3733	0.653502		13809.2	14643.7	3882.16		0.00121905		1.02037	32335	0.968984	0.21	0.346498	1	0.10054
c13orf18	0	rs181977	Latino	4989	11090	1099	0.4499	1655	2791	1099	0.550135		1678.19	2744.62	1122.19		0.453143		1.0169	5545	0.957851	0.74	0.449865	1	0.10054
c13orf18	0	rs181977	Other	332	870	69	0.3816	172	194	69	0.618391		166.347	205.306	63.3471		0.517078		0.944932	435	0.95815		0.381609	1	0.10054
c13orf18	0	rs181977	South Asian	4970	15852	768	0.3135	3724	3434	768	0.686475		3735.11	3411.78	779.11		0.845278		1.00651	7926	0.960029	1.07	0.313525	1	0.10054
c13orf18	0	rs181977	Total	45350	117352	8904	0.3864	22230	27542	8904	0.613556		22088.6	27824.8	8762.62		0.0483335		0.989838	58676	0.96656		0.386444	1
c13orf19	0	rs1127446	African	1339	10402	93	0.1287	3955	1153	93	0.871275		3948.18	1166.64	86.1816		0.700951		0.988311	5201	0.999616	0.19	0.128725	0	0.177861
c13orf19	0	rs1127446	East Asian	6146	8642	2187	0.7112	362	1772	2187	0.288822		360.45	1775.1	2185.45		0.993432		0.998254	4321	0.998613	0.02	0.288822	0	0.177861
c13orf19	0	rs1127446	European (Finnish)	2685	6602	549	0.4067	1165	1587	549	0.593305		1161.99	1593.02	545.988		0.976674		0.996218	3301	0.998186	0.54	0.406695	0	0.177861
c13orf19	0	rs1127446	European (Non-Finnish)	25868	66662	5071	0.388	12534	15726	5071	0.611953		12482	15830	5019		0.487109		0.99343	33331	0.998831	0.21	0.388047	0	0.177861
c13orf19	0	rs1127446	Latino	4588	11548	933	0.3973	2119	2722	933	0.602702		2097.4	2765.2	911.402		0.49436		0.984379	5774	0.997409	0.74	0.397298	0	0.177861
c13orf19	0	rs1127446	Other	358	908	71	0.3943	167	216	71	0.605727		166.575	216.85	70.5749		0.996517		0.996079	454	1		0.394273	0	0.177861
c13orf19	0	rs1127446	South Asian	9150	16510	2595	0.5542	1700	3960	2595	0.44579		1640.51	4078.98	2535.51		0.0298385		0.97083	8255	0.999879	1.07	0.44579	0	0.177861
c13orf19	0	rs1127446	Total	50134	121274	11499	0.4134	22002	27136	11499	0.586606		20865.6	29408.9	10362.6		2.24802e-79		0.922714	60637	0.998863		0.413394	0
c13orf2	0	rs34544607	African	87	726	2	0.1198	278	83	2	0.880165		281.213	76.5744	5.21281		0.278587		1.08391	363	0.0697674	0.19	0.119835	2	0.0573007
c13orf2	0	rs34544607	East Asian	0	602	0	0	301	0	0	1		301	0	0		#DIV/0!		#DIV/0!	301	0.0695632	0.02	0	2	0.0573007
c13orf2	0	rs34544607	European (Finnish)	28	162	0	0.1728	53	28	0	0.82716		55.4198	23.1605	2.41975		0.170619		1.20896	81	0.0244935	0.54	0.17284	2	0.0573007
c13orf2	0	rs34544607	European (Non-Finnish)	493	3518	9	0.1401	1275	475	9	0.859864		1300.54	423.913	34.5436		2.83505e-06		1.12051	1759	0.052712	0.21	0.140136	2	0.0573007
c13orf2	0	rs34544607	Latino	32	326	0	0.09816	131	32	0	0.90184		132.571	28.8589	1.57055		0.380784		1.10884	163	0.0281568	0.74	0.0981595	2	0.0573007
c13orf2	0	rs34544607	Other	6	50	0	0.12	19	6	0	0.88		19.36	5.28	0.36		0.792599		1.13636	25	0.0550661		0.12	2	0.0573007
c13orf2	0	rs34544607	South Asian	534	3302	30	0.1617	1147	474	30	0.83828		1160.18	447.641	43.1793		0.0571428		1.05888	1651	0.199976	1.07	0.16172	2	0.0573007
c13orf2	0	rs34544607	Total	1180	8686	41	0.1359	3204	1098	41	0.864149		3243.15	1019.7	80.152		2.74652e-06		1.07679	4343	0.0715415		0.135851	2
c13orf20	1	indel-rs67284300	African	225	1590	6	0.1415	576	213	6	0.858491		585.92	193.16	15.9198		0.0150946		1.10271	795	0.152796	0.19	0.141509	2	0.100104
c13orf20	1	indel-rs67284300	East Asian	251	792	12	0.3169	157	227	12	0.683081		184.773	171.453	39.7734		9.42821e-10		1.32398	396	0.0915184	0.02	0.316919	2	0.100104
c13orf20	1	indel-rs67284300	European (Finnish)	262	588	30	0.4456	62	202	30	0.554422		90.3707	145.259	58.3707		1.81396e-10		1.39062	294	0.0889023	0.54	0.445578	2	0.100104
c13orf20	1	indel-rs67284300	European (Non-Finnish)	2497	6312	197	0.3956	856	2103	197	0.604404		1152.9	1509.2	493.901		8.08896e-107		1.39346	3156	0.094576	0.21	0.395596	2	0.100104
c13orf20	1	indel-rs67284300	Latino	354	860	30	0.4116	106	294	30	0.588372		148.858	208.284	72.8581		1.535e-16		1.41154	430	0.0742788	0.74	0.411628	2	0.100104
c13orf20	1	indel-rs67284300	Other	56	164	3	0.3415	29	50	3	0.658537		35.561	36.878	9.56098		0.00556685		1.35582	82	0.180617		0.341463	2	0.100104
c13orf20	1	indel-rs67284300	South Asian	2090	5596	86	0.3735	794	1918	86	0.626519		1098.29	1309.42	390.288		5.73991e-132		1.46477	2798	0.338905	1.07	0.373481	2	0.100104
c13orf20	1	indel-rs67284300	Total	5735	15902	364	0.3606	2580	5007	364	0.639354		3250.15	3666.69	1034.15		2.02392e-231		1.36554	7951	0.130976		0.360646	2
c13orf21	0	rs74508112	African	630	10402	18	0.06057	4589	594	18	0.939435		4590.08	591.844	19.0781		0.966075		1.00364	5201	0.999616	0.19	0.0605653	0	0.0308476
c13orf21	0	rs74508112	East Asian	1	8654	0	0.0001156	4326	1	0	0.999884		4326	0.999884	5.77768e-05		0.999971		1.00012	4327	1	0.02	0.000115554	0	0.0308476
c13orf21	0	rs74508112	European (Finnish)	437	6604	12	0.06617	2877	413	12	0.933828		2879.46	408.083	14.4586		0.786858		1.01205	3302	0.998488	0.54	0.066172	0	0.0308476
c13orf21	0	rs74508112	European (Non-Finnish)	3329	66696	79	0.04991	30098	3171	79	0.950087		30102.1	3162.84	83.0803		0.89494		1.00258	33348	0.999341	0.21	0.049913	0	0.0308476
c13orf21	0	rs74508112	Latino	1008	11550	54	0.08727	4821	900	54	0.912727		4810.99	920.029	43.9855		0.254491		0.97823	5775	0.997582	0.74	0.0872727	0	0.0308476
c13orf21	0	rs74508112	Other	39	904	1	0.04314	414	37	1	0.956858		413.841	37.3175	0.841261		0.983776		0.991493	452	0.995595		0.0431416	0	0.0308476
c13orf21	0	rs74508112	South Asian	173	16496	1	0.01049	8076	171	1	0.989513		8075.91	171.186	0.907159		0.99516		0.998915	8248	0.999031	1.07	0.0104874	0	0.0308476
c13orf21	0	rs74508112	Total	5617	121306	165	0.0463	55201	5287	165	0.953696		55166	5356.91	130.046		0.00571439		0.98695	60653	0.999127		0.0463044	0
c13orf22	0	rs7984952	African	8163	10406	3202	0.7845	242	1759	3202	0.215549		241.738	1759.52	3201.74		0.999769		0.999702	5203	1	0.19	0.215549	0	0.193165
c13orf22	0	rs7984952	East Asian	1416	8646	113	0.1638	3020	1190	113	0.836225		3022.95	1184.09	115.953		0.947653		1.00499	4323	0.999076	0.02	0.163775	0	0.193165
c13orf22	0	rs7984952	European (Finnish)	2040	6614	309	0.3084	1576	1422	309	0.691563		1581.61	1410.79	314.605		0.900854		1.00795	3307	1	0.54	0.308437	0	0.193165
c13orf22	0	rs7984952	European (Non-Finnish)	27125	66728	5561	0.4065	11800	16003	5561	0.593499		11752.2	16098.7	5513.17		0.554872		0.994058	33364	0.99982	0.21	0.406501	0	0.193165
c13orf22	0	rs7984952	Latino	3863	11574	651	0.3338	2575	2561	651	0.666235		2568.67	2573.66	644.668		0.932334		0.995079	5787	0.999655	0.74	0.333765	0	0.193165
c13orf22	0	rs7984952	Other	419	908	91	0.4615	126	237	91	0.538546		131.675	225.651	96.6746		0.563146		1.0503	454	1		0.461454	0	0.193165
c13orf22	0	rs7984952	South Asian	7922	16508	1954	0.4799	2286	4014	1954	0.520111		2232.84	4120.32	1900.84		0.0640519		0.974195	8254	0.999758	1.07	0.479889	0	0.193165
c13orf22	0	rs7984952	Total	50948	121384	11881	0.4197	21625	27186	11881	0.580274		20436.1	29563.8	10692.1		5.56184e-86		0.91957	60692	0.999769		0.419726	0
c13orf23	1	indel-rs374411284	African	876	2250	8	0.3893	257	860	8	0.610667		419.528	534.944	170.528		6.30948e-91		1.60764	1125	0.216221	0.19	0.389333	2	0.0211685
c13orf23	1	indel-rs374411284	East Asian	328	822	3	0.399	86	322	3	0.600973		148.44	197.119	65.4404		1.51247e-36		1.63353	411	0.094985	0.02	0.399027	2	0.0211685
c13orf23	1	indel-rs374411284	European (Finnish)	320	782	1	0.4092	72	318	1	0.590793		136.473	189.054	65.4731		3.17469e-40		1.68206	391	0.118234	0.54	0.409207	2	0.0211685
c13orf23	1	indel-rs374411284	European (Non-Finnish)	3531	9734	10	0.3627	1346	3511	10	0.637251		1976.43	2250.13	640.434		0		1.56035	4867	0.14585	0.21	0.362749	2	0.0211685
c13orf23	1	indel-rs374411284	Latino	352	934	0	0.3769	115	352	0	0.623126		181.33	219.34	66.3298		8.04288e-38		1.60481	467	0.0806702	0.74	0.376874	2	0.0211685
c13orf23	1	indel-rs374411284	Other	89	216	0	0.412	19	89	0	0.587963		37.3356	52.3287	18.3356		3.03879e-12		1.70079	108	0.237885		0.412037	2	0.0211685
c13orf23	1	indel-rs374411284	South Asian	2352	6534	2	0.36	917	2348	2	0.640037		1338.32	1505.37	423.317		5.27172e-223		1.55975	3267	0.395712	1.07	0.359963	2	0.0211685
c13orf23	1	indel-rs374411284	Total	7848	21272	24	0.3689	2812	7800	24	0.631064		4235.7	4952.59	1447.7		0		1.57493	10636	0.175205		0.368936	2
c13orf24	0	rs11148921	African	1235	7424	84	0.1664	2561	1067	84	0.833648		2579.72	1029.55	102.723		0.0858538		1.03637	3712	0.713435	0.19	0.166352	1	0.14557
c13orf24	0	rs11148921	East Asian	3484	7222	745	0.4824	872	1994	745	0.517585		967.367	1803.27	840.367		1.68915e-09		1.10577	3611	0.834527	0.02	0.482415	1	0.14557
c13orf24	0	rs11148921	European (Finnish)	2047	5970	326	0.3429	1264	1395	326	0.657119		1288.94	1345.12	350.939		0.128463		1.03708	2985	0.902631	0.54	0.342881	1	0.14557
c13orf24	0	rs11148921	European (Non-Finnish)	19613	53666	2733	0.3655	9953	14147	2733	0.634536		10803.9	12445.2	3583.92		1.09775e-109		1.13675	26833	0.804105	0.21	0.365464	1	0.14557
c13orf24	0	rs11148921	Latino	6139	9994	1746	0.6143	604	2647	1746	0.385731		743.497	2368.01	1885.5		8.66437e-16		1.11782	4997	0.863189	0.74	0.385731	1	0.14557
c13orf24	0	rs11148921	Other	292	788	43	0.3706	145	206	43	0.629442		156.102	183.797	54.1015		0.0564248		1.1208	394	0.867841		0.370558	1	0.14557
c13orf24	0	rs11148921	South Asian	7009	13400	1539	0.5231	1230	3931	1539	0.47694		1524.06	3342.87	1833.06		9.27267e-46		1.17593	6700	0.811531	1.07	0.47694	1	0.14557
c13orf24	0	rs11148921	Total	39819	98464	7216	0.4044	16629	25387	7216	0.595598		17464.4	23716.1	8051.43		8.63419e-54		1.07045	49232	0.810991		0.404402	1
c13orf25	0	rs9589207	African	754	10344	34	0.07289	4452	686	34	0.927108		4445.48	699.039	27.4805		0.406675		0.981347	5172	0.994042	0.19	0.0728925	0	0.0272918
c13orf25	0	rs9589207	East Asian	0	8654	0	0	4327	0	0	1		4327	0	0		#DIV/0!		#DIV/0!	4327	1	0.02	0	0	0.0272918
c13orf25	0	rs9589207	European (Finnish)	0	6614	0	0	3307	0	0	1		3307	0	0		#DIV/0!		#DIV/0!	3307	1	0.54	0	0	0.0272918
c13orf25	0	rs9589207	European (Non-Finnish)	9	66312	0	0.0001357	33147	9	0	0.999864		33147	8.99878	0.000610749		0.999695		1.00014	33156	0.993587	0.21	0.000135722	0	0.0272918
c13orf25	0	rs9589207	Latino	35	11576	0	0.003023	5753	35	0	0.996977		5753.05	34.8942	0.0529112		0.973735		1.00303	5788	0.999827	0.74	0.0030235	0	0.0272918
c13orf25	0	rs9589207	Other	1	908	0	0.001101	453	1	0	0.998899		453.001	0.998899	0.000550661		0.999724		1.0011	454	1		0.00110132	0	0.0272918
c13orf25	0	rs9589207	South Asian	3	16512	0	0.0001817	8253	3	0	0.999818		8253	2.99945	0.000272529		0.999864		1.00018	8256	1	1.07	0.000181686	0	0.0272918
c13orf25	0	rs9589207	Total	802	120920	34	0.006632	59692	734	34	0.993368		59660.7	796.681	2.65963		5.38912e-82		0.921323	60460	0.995948		0.00663248	0
c13orf26	0	rs2225505	African	4686	10262	1074	0.4566	1519	2538	1074	0.543364		1514.9	2546.2	1069.9		0.973723		0.996778	5131	0.986162	0.19	0.456636	1	0.0583125
c13orf26	0	rs2225505	East Asian	3967	8448	912	0.4696	1169	2143	912	0.530421		1188.41	2104.18	931.409		0.487343		1.01845	4224	0.976196	0.02	0.469579	1	0.0583125
c13orf26	0	rs2225505	European (Finnish)	2435	6536	427	0.3726	1260	1581	427	0.627448		1286.58	1527.84	453.582		0.138276		1.0348	3268	0.988207	0.54	0.372552	1	0.0583125
c13orf26	0	rs2225505	European (Non-Finnish)	23214	64864	4061	0.3579	13279	15092	4061	0.642113		13372	14906	4154		0.0800755		1.01248	32432	0.971891	0.21	0.357887	1	0.0583125
c13orf26	0	rs2225505	Latino	3313	11056	482	0.2997	2697	2349	482	0.700344		2711.38	2320.24	496.381		0.653961		1.0124	5528	0.954914	0.74	0.299656	1	0.0583125
c13orf26	0	rs2225505	Other	335	884	72	0.379	179	191	72	0.621041		170.476	208.049	63.4757		0.226723		0.918055	442	0.973568		0.378959	1	0.0583125
c13orf26	0	rs2225505	South Asian	6369	16136	1278	0.3947	2977	3813	1278	0.605293		2955.95	3855.11	1256.95		0.617996		0.989077	8068	0.977229	1.07	0.394707	1	0.0583125
c13orf26	0	rs2225505	Total	44319	118186	8306	0.375	23080	27707	8306	0.625006		23083.7	27699.7	8309.67		0.997925		1.00027	59093	0.973429		0.374994	1
c13orf27	0	rs8054	African	4866	10234	1140	0.4755	1391	2586	1140	0.524526		1407.83	2552.34	1156.83		0.640907		1.01319	5117	0.983471	0.19	0.475474	1	0.148658
c13orf27	0	rs8054	East Asian	4570	8550	1208	0.5345	913	2154	1208	0.465497		926.339	2127.32	1221.34		0.714502		1.01254	4275	0.987982	0.02	0.465497	1	0.148658
c13orf27	0	rs8054	European (Finnish)	1068	6574	81	0.1625	2300	906	81	0.837542		2305.75	894.495	86.7527		0.761929		1.01286	3287	0.993952	0.54	0.162458	1	0.148658
c13orf27	0	rs8054	European (Non-Finnish)	13751	64736	1418	0.2124	20035	10915	1418	0.787583		20077.5	10830.1	1460.47		0.369528		1.00784	32368	0.969973	0.21	0.212417	1	0.148658
c13orf27	0	rs8054	Latino	3616	11328	611	0.3192	2659	2394	611	0.680791		2625.13	2461.74	577.13		0.117141		0.972483	5664	0.978407	0.74	0.319209	1	0.148658
c13orf27	0	rs8054	Other	193	882	27	0.2188	275	139	27	0.781179		269.116	150.768	21.1162		0.260988		0.921949	441	0.971366		0.218821	1	0.148658
c13orf27	0	rs8054	South Asian	2645	14310	258	0.1848	4768	2129	258	0.815164		4754.45	2156.11	244.445		0.568043		0.987427	7155	0.866642	1.07	0.184836	1	0.148658
c13orf27	0	rs8054	Total	30709	116614	4743	0.2633	32341	21223	4743	0.736661		31641.4	22622.1	4043.44		3.70813e-49		0.938152	58307	0.960482		0.263339	1
c13orf28	0	rs2296895	African	8213	10406	3254	0.7893	244	1705	3254	0.210744		231.081	1730.84	3241.08		0.560026		0.985071	5203	1	0.19	0.210744	0	0.0724432
c13orf28	0	rs2296895	East Asian	5430	8640	1727	0.6285	617	1976	1727	0.371528		596.302	2017.4	1706.3		0.402741		0.979481	4320	0.998382	0.02	0.371528	0	0.0724432
c13orf28	0	rs2296895	European (Finnish)	4061	6614	1270	0.614	516	1521	1270	0.385999		492.728	1567.54	1246.73		0.232759		0.970308	3307	1	0.54	0.385999	0	0.0724432
c13orf28	0	rs2296895	European (Non-Finnish)	38999	66734	11450	0.5844	5818	16099	11450	0.415605		5763.41	16208.2	11395.4		0.469008		0.993263	33367	0.99991	0.21	0.415605	0	0.0724432
c13orf28	0	rs2296895	Latino	7747	11576	2626	0.6692	667	2495	2626	0.330771		633.26	2562.48	2592.26		0.134407		0.973666	5788	0.999827	0.74	0.330771	0	0.0724432
c13orf28	0	rs2296895	Other	539	908	156	0.5936	71	227	156	0.406388		74.9785	219.043	159.979		0.741151		1.03633	454	1		0.406388	0	0.0724432
c13orf28	0	rs2296895	South Asian	11575	16512	4124	0.701	805	3327	4124	0.298995		738.068	3460.86	4057.07		0.00207912		0.961321	8256	1	1.07	0.298995	0	0.0724432
c13orf28	0	rs2296895	Total	76564	121390	24607	0.6307	8738	27350	24607	0.369273		8276.51	28273	24145.5		8.99354e-15		0.967354	60695	0.999819		0.369273	0
c13orf29	0	rs9588286	African	640	2142	111	0.2988	542	418	111	0.701214		526.612	448.777	95.6116		0.0805781		0.931421	1071	0.205843	0.19	0.298786	2	0.10671
c13orf29	0	rs9588286	East Asian	11	288	0	0.03819	133	11	0	0.961806		133.21	10.5799	0.210069		0.892666		1.03971	144	0.0332794	0.02	0.0381944	2	0.10671
c13orf29	0	rs9588286	European (Finnish)	0	4	0	0	2	0	0	1		2	0	0		#DIV/0!		#DIV/0!	2	0.000604778	0.54	0	2	0.10671
c13orf29	0	rs9588286	European (Non-Finnish)	10	5946	0	0.001682	2963	10	0	0.998318		2963.01	9.98318	0.00840901		0.99579		1.00168	2973	0.089092	0.21	0.0016818	2	0.10671
c13orf29	0	rs9588286	Latino	16	214	2	0.07477	93	12	2	0.925234		91.5981	14.8037	0.598131		0.146747		0.810606	107	0.0184833	0.74	0.0747664	2	0.10671
c13orf29	0	rs9588286	Other	3	156	0	0.01923	75	3	0	0.980769		75.0288	2.94231	0.0288462		0.985118		1.01961	78	0.171806		0.0192308	2	0.10671
c13orf29	0	rs9588286	South Asian	114	7722	0	0.01476	3747	114	0	0.985237		3747.84	112.317	0.841492		0.648269		1.01498	3861	0.46766	1.07	0.014763	2	0.10671
c13orf29	0	rs9588286	Total	794	16472	113	0.0482	7555	568	113	0.951797		7461.14	755.727	19.1366		4.41163e-111		0.751594	8236	0.13567		0.048203	2
c13orf3	1	indel-rs10700757	African	1730	6100	12	0.2836	1332	1706	12	0.716393		1565.32	1239.36	245.32		1.2869e-94		1.37652	3050	0.5862	0.19	0.283607	2	0.0499313
c13orf3	1	indel-rs10700757	East Asian	2399	5740	12	0.4179	483	2375	12	0.582056		972.324	1396.35	501.324		7.4867e-307		1.70086	2870	0.663277	0.02	0.417944	2	0.0499313
c13orf3	1	indel-rs10700757	European (Finnish)	1915	4992	11	0.3836	592	1893	11	0.616386		948.31	1180.38	367.31		2.8333e-198		1.60372	2496	0.754763	0.54	0.383614	2	0.0499313
c13orf3	1	indel-rs10700757	European (Non-Finnish)	13287	39374	157	0.3375	6557	12973	157	0.662544		8641.89	8803.22	2241.89		0		1.47367	19687	0.589961	0.21	0.337456	2	0.0499313
c13orf3	1	indel-rs10700757	Latino	3524	8272	22	0.426	634	3480	22	0.573985		1362.64	2022.72	750.639		0		1.72045	4136	0.714458	0.74	0.426015	2	0.0499313
c13orf3	1	indel-rs10700757	Other	212	594	1	0.3569	86	210	1	0.643098		122.832	136.337	37.8316		1.48841e-19		1.5403	297	0.654185		0.356902	2	0.0499313
c13orf3	1	indel-rs10700757	South Asian	3417	10070	53	0.3393	1671	3311	53	0.660675		2197.74	2257.53	579.736		8.19989e-239		1.46665	5035	0.609859	1.07	0.339325	2	0.0499313
c13orf3	1	indel-rs10700757	Total	26484	75142	268	0.3525	11355	25948	268	0.647547		15754.2	17149.6	4667.18		0		1.51303	37571	0.618901		0.352453	2
c13orf30	0	rs1324422	African	774	10368	19	0.07465	4429	736	19	0.925347		4438.89	716.219	28.8906		0.138456		1.02762	5184	0.996348	0.19	0.0746528	0	0.0815859
c13orf30	0	rs1324422	East Asian	2845	8580	469	0.3316	1914	1907	469	0.668415		1916.68	1901.64	471.68		0.983106		1.00282	4290	0.991449	0.02	0.331585	0	0.0815859
c13orf30	0	rs1324422	European (Finnish)	1727	6606	222	0.2614	1798	1283	222	0.738571		1801.74	1275.51	225.744		0.944674		1.00587	3303	0.99879	0.54	0.261429	0	0.0815859
c13orf30	0	rs1324422	European (Non-Finnish)	12992	66478	1293	0.1954	21540	10406	1293	0.804567		21516.5	10452.9	1269.53		0.715304		0.99551	33239	0.996074	0.21	0.195433	0	0.0815859
c13orf30	0	rs1324422	Latino	3135	11548	414	0.2715	3053	2307	414	0.728524		3064.54	2283.92	425.538		0.744744		1.0101	5774	0.997409	0.74	0.271476	0	0.0815859
c13orf30	0	rs1324422	Other	197	902	20	0.2184	274	157	20	0.781596		275.513	153.975	21.5127		0.916618		1.01965	451	0.993392		0.218404	0	0.0815859
c13orf30	0	rs1324422	South Asian	4361	16258	606	0.2682	4374	3149	606	0.731763		4352.89	3191.22	584.891		0.490981		0.986771	8129	0.984617	1.07	0.268237	0	0.0815859
c13orf30	0	rs1324422	Total	26031	120740	3043	0.2156	37382	19945	3043	0.784405		37145.1	20418.8	2806.08		8.72243e-08		0.976794	60370	0.994465		0.215595	0
c13orf31	0	rs3764147	African	3216	10402	487	0.3092	2472	2242	487	0.690829		2482.15	2221.71	497.147		0.80493		1.00913	5201	0.999616	0.19	0.309171	0	0.0658762
c13orf31	0	rs3764147	East Asian	2695	8648	405	0.3116	2034	1885	405	0.688367		2048.93	1855.15	419.925		0.571352		1.01609	4324	0.999307	0.02	0.311633	0	0.0658762
c13orf31	0	rs3764147	European (Finnish)	1375	6612	154	0.208	2085	1067	154	0.792045		2073.97	1089.06	142.969		0.507464		0.979743	3306	0.999698	0.54	0.207955	0	0.0658762
c13orf31	0	rs3764147	European (Non-Finnish)	15690	66638	1947	0.2355	19576	11796	1947	0.764549		19476.1	11995.8	1847.12		0.00985026		0.983347	33319	0.998472	0.21	0.235451	0	0.0658762
c13orf31	0	rs3764147	Latino	4717	11526	943	0.4092	1989	2831	943	0.590751		2011.21	2786.57	965.213		0.480752		1.01594	5763	0.995509	0.74	0.409249	0	0.0658762
c13orf31	0	rs3764147	Other	229	902	40	0.2539	262	149	40	0.74612		251.069	170.861	29.0693		0.024932		0.872052	451	0.993392		0.25388	0	0.0658762
c13orf31	0	rs3764147	South Asian	4813	16420	739	0.2931	4136	3335	739	0.706882		4102.39	3402.22	705.389		0.20138		0.980242	8210	0.994428	1.07	0.293118	0	0.0658762
c13orf31	0	rs3764147	Total	32735	121148	4715	0.2702	32554	23305	4715	0.729793		32261.6	23889.8	4422.61		1.31381e-08		0.975522	60574	0.997826		0.270207	0
c13orf32	0	rs17777179	African	135	10204	1	0.01323	4968	133	1	0.98677		4967.89	133.214	0.893032		0.993442		0.998394	5102	0.980588	0.19	0.0132301	1	0.0321999
c13orf32	0	rs17777179	East Asian	223	8450	6	0.02639	4008	211	6	0.973609		4004.94	217.115	2.94254		0.187176		0.971836	4225	0.976427	0.02	0.0263905	1	0.0321999
c13orf32	0	rs17777179	European (Finnish)	222	6462	5	0.03435	3014	212	5	0.965645		3012.81	214.373	3.81337		0.820373		0.988929	3231	0.977018	0.54	0.0343547	1	0.0321999
c13orf32	0	rs17777179	European (Non-Finnish)	5207	65546	235	0.07944	27801	4737	235	0.92056		27772.8	4793.35	206.823		0.103837		0.988243	32773	0.98211	0.21	0.0794404	1	0.0321999
c13orf32	0	rs17777179	Latino	512	11148	9	0.04593	5071	494	9	0.954072		5073.76	488.485	11.7574		0.701013		1.01129	5574	0.962861	0.74	0.0459275	1	0.0321999
c13orf32	0	rs17777179	Other	69	892	1	0.07735	378	67	1	0.922646		379.669	63.6626	2.66872		0.541797		1.05242	446	0.982379		0.0773543	1	0.0321999
c13orf32	0	rs17777179	South Asian	1625	16188	99	0.1004	6568	1427	99	0.899617		6550.56	1461.88	81.5612		0.0998997		0.976142	8094	0.980378	1.07	0.100383	1	0.0321999
c13orf32	0	rs17777179	Total	7993	118890	356	0.06723	51808	7281	356	0.93277		51720.7	7455.63	268.686		8.28644e-08		0.976578	59445	0.979228		0.0672302	1
c13orf33	0	rs71436423	African	254	5600	2	0.04536	2548	250	2	0.954643		2551.76	242.479	5.76036		0.260076		1.03102	2800	0.538151	0.19	0.0453571	2	0.0801825
c13orf33	0	rs71436423	East Asian	1	7450	0	0.0001342	3724	1	0	0.999866		3724	0.999866	6.71141e-05		0.999966		1.00013	3725	0.860874	0.02	0.000134228	2	0.0801825
c13orf33	0	rs71436423	European (Finnish)	1013	4582	94	0.2211	1372	825	94	0.778918		1389.98	789.043	111.978		0.0926658		1.04557	2291	0.692773	0.54	0.221082	2	0.0801825
c13orf33	0	rs71436423	European (Non-Finnish)	7962	49572	558	0.1606	17382	6846	558	0.839385		17463.4	6683.18	639.408		0.000639186		1.02436	24786	0.742763	0.21	0.160615	2	0.0801825
c13orf33	0	rs71436423	Latino	574	10022	19	0.05727	4456	536	19	0.942726		4453.44	541.125	16.4376		0.79874		0.990529	5011	0.865607	0.74	0.057274	2	0.0801825
c13orf33	0	rs71436423	Other	93	660	7	0.1409	244	79	7	0.859091		243.552	79.8955	6.55227		0.979487		0.988792	330	0.726872		0.140909	2	0.0801825
c13orf33	0	rs71436423	South Asian	501	13584	12	0.03688	6303	477	12	0.963118		6300.24	482.522	9.23885		0.640947		0.988555	6792	0.822674	1.07	0.0368816	2	0.0801825
c13orf33	0	rs71436423	Total	10398	91470	692	0.1137	36029	9014	692	0.886323		35928	9215.99	591.005		1.69555e-05		0.978083	45735	0.753385		0.113677	2
c13orf34	0	rs10887	African	7870	9796	3185	0.8034	213	1500	3185	0.196611		189.336	1547.33	3161.34		0.101151		0.969413	4898	0.94138	0.19	0.196611	0	0.0513069
c13orf34	0	rs10887	East Asian	6485	8602	2464	0.7539	280	1557	2464	0.246106		260.503	1595.99	2444.5		0.276994		0.975567	4301	0.993991	0.02	0.246106	0	0.0513069
c13orf34	0	rs10887	European (Finnish)	4477	6604	1530	0.6779	355	1417	1530	0.322078		342.529	1441.94	1517.53		0.610211		0.982703	3302	0.998488	0.54	0.322078	0	0.0513069
c13orf34	0	rs10887	European (Non-Finnish)	46751	66654	16416	0.7014	2992	13919	16416	0.298602		2971.54	13959.9	16395.5		0.866543		0.997068	33327	0.998711	0.21	0.298602	0	0.0513069
c13orf34	0	rs10887	Latino	9320	11554	3776	0.8066	233	1768	3776	0.193353		215.975	1802.05	3758.98		0.356564		0.981105	5777	0.997927	0.74	0.193353	0	0.0513069
c13orf34	0	rs10887	Other	682	900	253	0.7578	21	176	253	0.242222		26.4022	165.196	258.402		0.381945		1.0654	450	0.991189		0.242222	0	0.0513069
c13orf34	0	rs10887	South Asian	13203	16510	5299	0.7997	351	2605	5299	0.200303		331.201	2644.6	5279.2		0.396377		0.985027	8255	0.999879	1.07	0.200303	0	0.0513069
c13orf34	0	rs10887	Total	88788	120620	32923	0.7361	4445	22942	32923	0.263903		4200.28	23431.4	32678.3		1.93228e-06		0.979112	60310	0.993477		0.263903	0
c13orf35	0	rs7338610	African	2221	10302	246	0.2156	3176	1729	246	0.784411		3169.41	1742.18	239.412		0.863016		0.992437	5151	0.990006	0.19	0.215589	1	0.162179
c13orf35	0	rs7338610	East Asian	6301	8634	2301	0.7298	317	1699	2301	0.270211		315.201	1702.6	2299.2		0.990406		0.997887	4317	0.997689	0.02	0.270211	1	0.162179
c13orf35	0	rs7338610	European (Finnish)	3177	6602	777	0.4812	901	1623	777	0.518782		888.414	1648.17	764.414		0.68048		0.984728	3301	0.998186	0.54	0.481218	1	0.162179
c13orf35	0	rs7338610	European (Non-Finnish)	35814	65686	9838	0.5452	6867	16138	9838	0.45477		6792.44	16287.1	9763.44		0.252442		0.990844	32843	0.984207	0.21	0.45477	1	0.162179
c13orf35	0	rs7338610	Latino	5293	11528	1217	0.4591	1688	2859	1217	0.540857		1686.12	2862.76	1215.12		0.99505		0.998688	5764	0.995681	0.74	0.459143	1	0.162179
c13orf35	0	rs7338610	Other	489	876	133	0.5582	82	223	133	0.441781		85.4846	216.031	136.485		0.796191		1.03226	438	0.964758		0.441781	1	0.162179
c13orf35	0	rs7338610	South Asian	9324	14622	2900	0.6377	887	3524	2900	0.362331		959.814	3378.37	2972.81		0.00112228		1.04311	7311	0.885538	1.07	0.362331	1	0.162179
c13orf35	0	rs7338610	Total	62619	118250	17412	0.5295	13918	27795	17412	0.470452		13085.9	29459.3	16579.9		1.05797e-41		0.943506	59125	0.973956		0.470452	1
c13orf36	0	rs61744457	African	84	10224	1	0.008216	5029	82	1	0.991784		5028.35	83.3099	0.34507		0.531605		0.984277	5112	0.98251	0.19	0.00821596	1	0.0203773
c13orf36	0	rs61744457	East Asian	1	8606	0	0.0001162	4302	1	0	0.999884		4302	0.999884	5.8099e-05		0.999971		1.00012	4303	0.994453	0.02	0.000116198	1	0.0203773
c13orf36	0	rs61744457	European (Finnish)	361	6606	12	0.05465	2954	337	12	0.945353		2951.86	341.272	9.86384		0.771958		0.987481	3303	0.99879	0.54	0.0546473	1	0.0203773
c13orf36	0	rs61744457	European (Non-Finnish)	2896	64998	71	0.04456	29674	2754	71	0.955445		29667.5	2766.97	64.516		0.699821		0.995313	32499	0.973899	0.21	0.0445552	1	0.0203773
c13orf36	0	rs61744457	Latino	247	11462	5	0.02155	5489	237	5	0.978451		5486.66	241.677	2.66136		0.341883		0.980647	5731	0.989981	0.74	0.0215495	1	0.0203773
c13orf36	0	rs61744457	Other	32	844	0	0.03791	390	32	0	0.962085		390.607	30.7867	0.606635		0.720582		1.03941	422	0.929515		0.0379147	1	0.0203773
c13orf36	0	rs61744457	South Asian	150	11888	1	0.01262	5795	148	1	0.987382		5794.95	148.107	0.946332		0.99844		0.999275	5944	0.719961	1.07	0.0126178	1	0.0203773
c13orf36	0	rs61744457	Total	3771	114628	90	0.0329	53633	3591	90	0.967102		53605	3646.94	62.0287		0.00117899		0.98466	57314	0.944124		0.0328977	1
c13orf37	1	indel-rs202140888	African	1607	5816	1	0.2763	1302	1605	1	0.723693		1523.01	1162.98	222.012		5.99255e-92		1.38008	2908	0.558908	0.19	0.276307	2	0.0551954
c13orf37	1	indel-rs202140888	East Asian	1788	4962	0	0.3603	693	1788	0	0.639661		1015.14	1143.71	322.143		1.0888e-171		1.56333	2481	0.573376	0.02	0.360339	2	0.0551954
c13orf37	1	indel-rs202140888	European (Finnish)	935	4414	0	0.2118	1272	935	0	0.788174		1371.03	736.943	99.0287		2.42364e-35		1.26876	2207	0.667372	0.54	0.211826	2	0.0551954
c13orf37	1	indel-rs202140888	European (Non-Finnish)	8967	43218	0	0.2075	12642	8967	0	0.792517		13572.2	7106.5	930.25		2.42092e-322		1.2618	21609	0.647558	0.21	0.207483	2	0.0551954
c13orf37	1	indel-rs202140888	Latino	2074	7280	0	0.2849	1566	2074	0	0.71511		1861.43	1483.14	295.431		3.56182e-126		1.39839	3640	0.628779	0.74	0.28489	2	0.0551954
c13orf37	1	indel-rs202140888	Other	122	558	0	0.2186	157	122	0	0.781362		170.337	95.3262	13.3369		1.80481e-05		1.27982	279	0.614537		0.218638	2	0.0551954
c13orf37	1	indel-rs202140888	South Asian	1970	6912	2	0.285	1488	1966	2	0.714988		1766.74	1408.53	280.736		2.77947e-118		1.39578	3456	0.418605	1.07	0.285012	2	0.0551954
c13orf37	1	indel-rs202140888	Total	17463	73160	3	0.2387	19120	17457	3	0.761304		21201.2	13294.7	2084.17		0		1.31308	36580	0.602576		0.238696	2
c13orf38	0	rs67328439	African	464	2016	56	0.2302	600	352	56	0.769841		597.397	357.206	53.3968		0.898465		0.985425	1008	0.193734	0.19	0.230159	2	0.0985238
c13orf38	0	rs67328439	East Asian	226	562	43	0.4021	98	140	43	0.597865		100.441	135.117	45.4413		0.832382		1.03614	281	0.0649411	0.02	0.402135	2	0.0985238
c13orf38	0	rs67328439	European (Finnish)	599	1592	110	0.3763	307	379	110	0.623744		309.689	373.622	112.689		0.920859		1.01439	796	0.240702	0.54	0.376256	2	0.0985238
c13orf38	0	rs67328439	European (Non-Finnish)	3976	7974	913	0.4986	924	2150	913	0.501379		1002.26	1993.48	991.258		4.60382e-06		1.07851	3987	0.119479	0.21	0.498621	2	0.0985238
c13orf38	0	rs67328439	Latino	179	382	38	0.4686	50	103	38	0.531414		53.9385	95.123	41.9385		0.519514		1.08281	191	0.0329936	0.74	0.468586	2	0.0985238
c13orf38	0	rs67328439	Other	90	210	18	0.4286	33	54	18	0.571429		34.2857	51.4286	19.2857		0.876998		1.05	105	0.231278		0.428571	2	0.0985238
c13orf38	0	rs67328439	South Asian	3492	6630	835	0.5267	658	1822	835	0.473303		742.613	1652.77	919.613		2.84167e-08		1.10239	3315	0.401526	1.07	0.473303	2	0.0985238
c13orf38	0	rs67328439	Total	9026	19366	2013	0.4661	2670	5000	2013	0.533925		2760.39	4819.21	2103.39		0.00109881		1.03751	9683	0.159506		0.466075	2
c13orf39	0	rs660207	African	6390	10398	1940	0.6145	749	2510	1940	0.385459		772.459	2463.08	1963.46		0.389363		1.01905	5199	0.999231	0.19	0.385459	0	0.0878901
c13orf39	0	rs660207	East Asian	3939	8624	874	0.4567	1247	2191	874	0.543251		1272.57	2139.87	899.566		0.291987		1.0239	4312	0.996533	0.02	0.456749	0	0.0878901
c13orf39	0	rs660207	European (Finnish)	3143	6610	727	0.4755	889	1689	727	0.524508		909.235	1648.53	747.235		0.369386		1.02455	3305	0.999395	0.54	0.475492	0	0.0878901
c13orf39	0	rs660207	European (Non-Finnish)	30562	66708	6990	0.4581	9782	16582	6990	0.541854		9792.93	16560.1	7000.93		0.971368		1.00132	33354	0.999521	0.21	0.458146	0	0.0878901
c13orf39	0	rs660207	Latino	3989	11570	709	0.3448	2505	2571	709	0.655229		2483.65	2613.71	687.646		0.461946		0.98366	5785	0.999309	0.74	0.344771	0	0.0878901
c13orf39	0	rs660207	Other	369	908	75	0.4064	160	219	75	0.593612		159.979	219.043	74.9785		0.999991		0.999804	454	1		0.406388	0	0.0878901
c13orf39	0	rs660207	South Asian	6192	16506	1192	0.3751	3253	3808	1192	0.624864		3222.42	3869.16	1161.42		0.356677		0.984194	8253	0.999637	1.07	0.375136	0	0.0878901
c13orf39	0	rs660207	Total	54584	121324	12507	0.4499	18585	29570	12507	0.550097		18356.7	30026.5	12278.7		0.000901972		0.984796	60662	0.999275		0.449903	0
c13orf4	0	rs2077848	African	5093	10366	1241	0.4913	1331	2611	1241	0.508682		1341.14	2590.72	1251.14		0.853149		1.00783	5183	0.996156	0.19	0.491318	0	0.0665276
c13orf4	0	rs2077848	East Asian	4305	8642	1076	0.4981	1092	2153	1076	0.501851		1088.26	2160.47	1072.26		0.9745		0.996542	4321	0.998613	0.02	0.498149	0	0.0665276
c13orf4	0	rs2077848	European (Finnish)	3509	6614	942	0.5305	740	1625	942	0.469459		728.835	1647.33	930.835		0.737978		0.986444	3307	1	0.54	0.469459	0	0.0665276
c13orf4	0	rs2077848	European (Non-Finnish)	36571	66464	10110	0.5502	6771	16351	10110	0.449762		6722.37	16448.3	10061.4		0.559379		0.994087	33232	0.995865	0.21	0.449762	0	0.0665276
c13orf4	0	rs2077848	Latino	5376	11562	1219	0.465	1624	2938	1219	0.535029		1654.84	2876.31	1249.84		0.264615		1.02145	5781	0.998618	0.74	0.464971	0	0.0665276
c13orf4	0	rs2077848	Other	484	898	115	0.539	80	254	115	0.461024		95.4321	223.136	130.432		0.0136335		1.13832	449	0.988987		0.461024	0	0.0665276
c13orf4	0	rs2077848	South Asian	5687	16016	1025	0.3551	3346	3637	1025	0.644918		3330.68	3667.65	1009.68		0.756116		0.991644	8008	0.969961	1.07	0.355082	0	0.0665276
c13orf4	0	rs2077848	Total	61025	120562	15728	0.5062	14984	29569	15728	0.493829		14700.5	30135.9	15444.5		2.33209e-05		0.981188	60281	0.992999		0.493829	0
c13orf40	0	rs9300756	African	860	2138	185	0.4022	394	490	185	0.597755		381.965	514.069	172.965		0.30983		0.953179	1069	0.205458	0.19	0.402245	2	0.138892
c13orf40	0	rs9300756	East Asian	520	622	217	0.836	8	86	217	0.163987		8.36334	85.2733	217.363		0.988771		1.00852	311	0.0718743	0.02	0.163987	2	0.138892
c13orf40	0	rs9300756	European (Finnish)	23	32	9	0.7188	2	5	9	0.28125		1.26562	6.46875	8.26562		0.662043		0.772947	16	0.00483822	0.54	0.28125	2	0.138892
c13orf40	0	rs9300756	European (Non-Finnish)	4861	8484	1420	0.573	801	2021	1420	0.427039		773.581	2075.84	1392.58		0.227604		0.973583	4242	0.12712	0.21	0.427039	2	0.138892
c13orf40	0	rs9300756	Latino	242	410	76	0.5902	39	90	76	0.409756		34.4195	99.161	71.4195		0.416931		0.907615	205	0.035412	0.74	0.409756	2	0.138892
c13orf40	0	rs9300756	Other	106	190	29	0.5579	18	48	29	0.442105		18.5684	46.8632	29.5684		0.972434		1.02426	95	0.209251		0.442105	2	0.138892
c13orf40	0	rs9300756	South Asian	4230	7908	1162	0.5349	886	1906	1162	0.465099		855.316	1967.37	1131.32		0.146084		0.968807	3954	0.478924	1.07	0.465099	2	0.138892
c13orf40	0	rs9300756	Total	10842	19784	3098	0.548	2148	4646	3098	0.451981		2020.81	4900.38	2970.81		1.6281e-06		0.948089	9892	0.162949		0.451981	2
c13orf43	0	rs3736919	African	611	1246	145	0.4904	157	321	145	0.509631		161.808	311.384	149.808		0.743015		1.03088	623	0.119739	0.19	0.490369	2	0.121429
c13orf43	0	rs3736919	East Asian	386	492	154	0.7846	14	78	154	0.215447		11.4187	83.1626	151.419		0.622502		0.937922	246	0.0568523	0.02	0.215447	2	0.121429
c13orf43	0	rs3736919	European (Finnish)	823	1718	202	0.479	238	419	202	0.520955		233.127	428.746	197.127		0.800985		0.977269	859	0.259752	0.54	0.479045	2	0.121429
c13orf43	0	rs3736919	European (Non-Finnish)	3151	6500	750	0.4848	849	1651	750	0.515231		862.754	1623.49	763.754		0.627184		1.01694	3250	0.0973929	0.21	0.484769	2	0.121429
c13orf43	0	rs3736919	Latino	208	348	63	0.5977	29	82	63	0.402299		28.1609	83.6782	62.1609		0.965614		0.979945	174	0.030057	0.74	0.402299	2	0.121429
c13orf43	0	rs3736919	Other	114	222	31	0.5135	28	52	31	0.486486		26.2703	55.4595	29.2703		0.805774		0.937622	111	0.244493		0.486486	2	0.121429
c13orf43	0	rs3736919	South Asian	5364	7654	1919	0.7008	382	1526	1919	0.29919		342.573	1604.85	1879.57		0.00985561		0.950865	3827	0.463542	1.07	0.29919	2	0.121429
c13orf43	0	rs3736919	Total	10657	18180	3264	0.5862	1697	4129	3264	0.413806		1556.53	4409.93	3123.53		9.75917e-09		0.936295	9090	0.149738		0.413806	2
c13orf44	0	rs4942287	African	133	1076	8	0.1236	413	117	8	0.876394		413.22	116.56	8.2198		0.996181		1.00377	538	0.103402	0.19	0.123606	2	0.144439
c13orf44	0	rs4942287	East Asian	268	490	73	0.5469	50	122	73	0.453061		50.2898	121.42	73.2898		0.997213		1.00477	245	0.0566212	0.02	0.453061	2	0.144439
c13orf44	0	rs4942287	European (Finnish)	313	1656	26	0.189	541	261	26	0.81099		544.58	253.84	29.58		0.719363		1.02821	828	0.250378	0.54	0.18901	2	0.144439
c13orf44	0	rs4942287	European (Non-Finnish)	981	5786	84	0.1695	1996	813	84	0.830453		1995.16	814.674	83.1629		0.99391		0.997945	2893	0.0866946	0.21	0.169547	2	0.144439
c13orf44	0	rs4942287	Latino	47	296	4	0.1588	105	39	4	0.841216		104.731	39.5372	3.73142		0.986433		0.986414	148	0.0255657	0.74	0.158784	2	0.144439
c13orf44	0	rs4942287	Other	46	206	10	0.2233	67	26	10	0.776699		62.1359	35.7282	5.13592		0.0219696		0.727717	103	0.226872		0.223301	2	0.144439
c13orf44	0	rs4942287	South Asian	1269	7262	120	0.1747	2482	1029	120	0.825255		2472.88	1047.25	110.876		0.576235		0.982575	3631	0.439801	1.07	0.174745	2	0.144439
c13orf44	0	rs4942287	Total	3057	16772	325	0.1823	5654	2407	325	0.817732		5607.6	2499.81	278.597		0.00309113		0.962875	8386	0.138141		0.182268	2
c13orf45	0	rs9600567	African	566	1022	150	0.5538	95	266	150	0.446184		101.73	252.54	156.73		0.483941		1.0533	511	0.0982126	0.19	0.446184	2	0.10397
c13orf45	0	rs9600567	East Asian	74	260	11	0.2846	67	52	11	0.715385		66.5308	52.9385	10.5308		0.97978		0.982273	130	0.0300439	0.02	0.284615	2	0.10397
c13orf45	0	rs9600567	European (Finnish)	855	1696	215	0.5041	208	425	215	0.495873		208.514	423.971	215.514		0.997506		1.00243	848	0.256426	0.54	0.495873	2	0.10397
c13orf45	0	rs9600567	European (Non-Finnish)	3251	5776	903	0.5628	540	1445	903	0.437154		551.907	1421.19	914.907		0.6667		1.01676	2888	0.0865448	0.21	0.437154	2	0.10397
c13orf45	0	rs9600567	Latino	153	304	36	0.5033	35	81	36	0.496711		37.5016	75.9967	38.5016		0.719349		1.06584	152	0.0262567	0.74	0.496711	2	0.10397
c13orf45	0	rs9600567	Other	98	204	21	0.4804	25	56	21	0.519608		27.5392	50.9216	23.5392		0.602147		1.09973	102	0.22467		0.480392	2	0.10397
c13orf45	0	rs9600567	South Asian	4650	7674	1439	0.6059	626	1772	1439	0.394058		595.815	1832.37	1408.82		0.124631		0.967054	3837	0.464753	1.07	0.394058	2	0.10397
c13orf45	0	rs9600567	Total	9647	16936	2775	0.5696	1596	4097	2775	0.430385		1568.54	4151.92	2747.54		0.476672		0.986771	8468	0.139492		0.430385	2
c13orf6	0	rs139350774	African	1	10380	0	0.09634	5189	1	0	0.999904		5189	0.999904	4.81696e-05		0.999976		1.0001	5190	0.997501	0.19	9.63391e-05	0	0.0362478
c13orf6	0	rs139350774	East Asian	1	8650	0	0.0001156	4324	1	0	0.999884		4324	0.999884	5.78035e-05		0.999971		1.00012	4325	0.999538	0.02	0.000115607	0	0.0362478
c13orf6	0	rs139350774	European (Finnish)	1	6600	0	0.0001515	3299	1	0	0.999848		3299	0.999848	7.57576e-05		0.999962		1.00015	3300	0.997883	0.54	0.000151515	0	0.0362478
c13orf6	0	rs139350774	European (Non-Finnish)	62	66598	0	0.000931	33237	62	0	0.999069		33237	61.9423	0.0288597		0.985647		1.00093	33299	0.997872	0.21	0.000930959	0	0.0362478
c13orf6	0	rs139350774	Latino	0	11450	0	0	5725	0	0	1		5725	9.09495e-13	7.05661e-29		1		0	5725	0.988945	0.74	1.11022e-16	0	0.0362478
c13orf6	0	rs139350774	Other	1	908	0	0.001101	453	1	0	0.998899		453.001	0.998899	0.000550661		0.999724		1.0011	454	1		0.00110132	0	0.0362478
c13orf6	0	rs139350774	South Asian	6	16490	0	0.0003639	8239	6	0	0.999636		8239	5.99782	0.00109157		0.999454		1.00036	8245	0.998668	1.07	0.000363857	0	0.0362478
c13orf6	0	rs139350774	Total	72	121076	0	0.0005947	60466	72	0	0.999405		60466	71.9572	0.021408		0.98934		1.0006	60538	0.997233		0.000594668	0
c13orf7	0	rs9805409	African	3808	9700	726	0.3926	1768	2356	726	0.607423		1789.47	2313.07	747.467		0.433657		1.01856	4850	0.932155	0.19	0.392577	1	0.0926395
c13orf7	0	rs9805409	East Asian	2457	7834	368	0.3136	1828	1721	368	0.686367		1845.3	1686.4	385.298		0.43857		1.02051	3917	0.905246	0.02	0.313633	1	0.0926395
c13orf7	0	rs9805409	European (Finnish)	3467	6392	922	0.5424	651	1623	922	0.457603		669.245	1586.51	940.245		0.429415		1.023	3196	0.966435	0.54	0.457603	1	0.0926395
c13orf7	0	rs9805409	European (Non-Finnish)	22129	60710	3963	0.3645	12189	14203	3963	0.635497		12259	14062.9	4033.05		0.22174		1.00996	30355	0.909649	0.21	0.364503	1	0.0926395
c13orf7	0	rs9805409	Latino	2582	10922	302	0.2364	3181	1978	302	0.763596		3184.2	1971.61	305.197		0.97169		1.00324	5461	0.943341	0.74	0.236404	1	0.0926395
c13orf7	0	rs9805409	Other	320	862	61	0.3712	172	198	61	0.62877		170.397	201.206	59.3968		0.946741		0.984064	431	0.949339		0.37123	1	0.0926395
c13orf7	0	rs9805409	South Asian	5263	14830	969	0.3549	3121	3325	969	0.645111		3085.89	3395.22	933.89		0.204765		0.979318	7415	0.898135	1.07	0.354889	1	0.0926395
c13orf7	0	rs9805409	Total	40026	111250	7311	0.3598	22910	25404	7311	0.640216		22799.4	25625.3	7200.36		0.125707		0.991365	55625	0.916302		0.359784	1
c13orf8	0	rs3813131	African	3089	10390	455	0.2973	2561	2179	455	0.702695		2565.19	2170.62	459.188		0.962066		1.00386	5195	0.998462	0.19	0.297305	0	0.0823301
c13orf8	0	rs3813131	East Asian	941	8650	59	0.1088	3443	823	59	0.891214		3435.18	838.632	51.1839		0.471718		0.98136	4325	0.999538	0.02	0.108786	0	0.0823301
c13orf8	0	rs3813131	European (Finnish)	517	6614	15	0.07817	2805	487	15	0.921832		2810.21	476.587	20.2063		0.454166		1.02185	3307	1	0.54	0.0781675	0	0.0823301
c13orf8	0	rs3813131	European (Non-Finnish)	5482	66734	208	0.08215	28093	5066	208	0.917853		28110.2	5031.67	225.165		0.459956		1.00682	33367	0.99991	0.21	0.082147	0	0.0823301
c13orf8	0	rs3813131	Latino	2638	11572	322	0.228	3470	1994	322	0.772036		3448.68	2036.63	300.685		0.281515		0.979068	5786	0.999482	0.74	0.227964	0	0.0823301
c13orf8	0	rs3813131	Other	102	908	8	0.1123	360	86	8	0.887665		357.729	90.5419	5.72907		0.564844		0.949837	454	1		0.112335	0	0.0823301
c13orf8	0	rs3813131	South Asian	2429	16512	204	0.1471	6031	2021	204	0.852895		6005.66	2071.68	178.659		0.0845378		0.975536	8256	1	1.07	0.147105	0	0.0823301
c13orf8	0	rs3813131	Total	15198	121380	1271	0.1252	46763	12656	1271	0.87479		46443.5	13295.1	951.471		3.55781e-31		0.951933	60690	0.999736		0.12521	0
c13orf9	0	rs11148252	African	2138	10334	214	0.2069	3243	1710	214	0.79311		3250.17	1695.67	221.165		0.8315		1.00845	5167	0.993081	0.19	0.20689	0	0.154284
c13orf9	0	rs11148252	East Asian	5599	8620	1806	0.6495	517	1987	1806	0.350464		529.376	1962.25	1818.38		0.709716		1.01261	4310	0.996071	0.02	0.350464	0	0.154284
c13orf9	0	rs11148252	European (Finnish)	4033	6610	1230	0.6101	502	1573	1230	0.389864		502.34	1572.32	1230.34		0.999692		1.00043	3305	0.999395	0.54	0.389864	0	0.154284
c13orf9	0	rs11148252	European (Non-Finnish)	38092	66614	10907	0.5718	6122	16278	10907	0.428168		6106.11	16309.8	10891.1		0.938709		0.998051	33307	0.998112	0.21	0.428168	0	0.154284
c13orf9	0	rs11148252	Latino	7204	11560	2251	0.6232	827	2702	2251	0.376817		820.707	2714.59	2244.71		0.939758		0.995363	5780	0.998445	0.74	0.376817	0	0.154284
c13orf9	0	rs11148252	Other	529	904	156	0.5852	79	217	156	0.414823		77.7793	219.441	154.779		0.972415		0.988875	452	0.995595		0.414823	0	0.154284
c13orf9	0	rs11148252	South Asian	7665	16490	1787	0.4648	2367	4091	1787	0.535173		2361.45	4102.1	1781.45		0.970267		0.997294	8245	0.998668	1.07	0.464827	0	0.154284
c13orf9	0	rs11148252	Total	65260	121132	18351	0.5388	13657	28558	18351	0.461249		12885.4	30101.1	17579.4		2.73708e-35		0.948736	60566	0.997694		0.461249	0
c14orf10	0	rs1056879	African	4746	10386	1074	0.457	1521	2598	1074	0.543039		1531.37	2577.26	1084.37		0.845253		1.00805	5193	0.998078	0.19	0.456961	0	0.0644307
c14orf10	0	rs1056879	East Asian	3458	8624	684	0.401	1538	2090	684	0.599026		1547.28	2071.43	693.284		0.840936		1.00896	4312	0.996533	0.02	0.400974	0	0.0644307
c14orf10	0	rs1056879	European (Finnish)	1981	6602	326	0.3001	1646	1329	326	0.699939		1617.21	1386.58	297.21		0.0580633		0.958473	3301	0.998186	0.54	0.300061	0	0.0644307
c14orf10	0	rs1056879	European (Non-Finnish)	23473	66666	4117	0.3521	13977	15239	4117	0.647901		13992.4	15208.2	4132.4		0.93389		1.00203	33333	0.998891	0.21	0.352099	0	0.0644307
c14orf10	0	rs1056879	Latino	3541	11550	553	0.3066	2787	2435	553	0.69342		2776.8	2455.4	542.8		0.819294		0.991692	5775	0.997582	0.74	0.30658	0	0.0644307
c14orf10	0	rs1056879	Other	333	908	54	0.3667	175	225	54	0.63326		182.062	210.876	61.0622		0.361174		1.06698	454	1		0.36674	0	0.0644307
c14orf10	0	rs1056879	South Asian	7537	16506	1749	0.4566	2465	4039	1749	0.543378		2436.78	4095.44	1720.78		0.456694		0.986219	8253	0.999637	1.07	0.456622	0	0.0644307
c14orf10	0	rs1056879	Total	45069	121242	8557	0.3717	24109	27955	8557	0.628272		23928.7	28315.6	8376.7		0.00732839		0.987265	60621	0.9986		0.371728	0
c14orf11	0	rs12147949	African	3213	9666	522	0.3324	2142	2169	522	0.667598		2154	2144.99	534.004		0.738796		1.01119	4833	0.928887	0.19	0.332402	1	0.0819775
c14orf11	0	rs12147949	East Asian	1406	8422	120	0.1669	2925	1166	120	0.833056		2922.36	1171.28	117.361		0.958161		0.995495	4211	0.973192	0.02	0.166944	1	0.0819775
c14orf11	0	rs12147949	European (Finnish)	2058	6560	299	0.3137	1521	1460	299	0.68628		1544.82	1412.37	322.817		0.154817		1.03373	3280	0.991836	0.54	0.31372	1	0.0819775
c14orf11	0	rs12147949	European (Non-Finnish)	24882	65192	4671	0.3817	12385	15540	4671	0.618327		12462.4	15385.2	4748.39		0.192153		1.01006	32596	0.976806	0.21	0.381673	1	0.0819775
c14orf11	0	rs12147949	Latino	1968	11372	188	0.1731	3906	1592	188	0.826943		3888.29	1627.42	170.288		0.260006		0.978233	5686	0.982208	0.74	0.173057	1	0.0819775
c14orf11	0	rs12147949	Other	285	888	45	0.3209	204	195	45	0.679054		204.735	193.53	45.7348		0.98728		1.00759	444	0.977974		0.320946	1	0.0819775
c14orf11	0	rs12147949	South Asian	4859	16336	765	0.2974	4074	3329	765	0.702559		4031.63	3413.73	722.633		0.080772		0.975179	8168	0.989341	1.07	0.297441	1	0.0819775
c14orf11	0	rs12147949	Total	38671	118436	6610	0.3265	27157	25451	6610	0.673486		26860.3	26044.4	6313.31		2.11378e-07		0.977217	59218	0.975488		0.326514	1
c14orf13	0	rs12435367	African	728	8642	8	0.08424	3601	712	8	0.91576		3623.66	666.673	30.6633		4.5996e-05		1.06799	4321	0.830482	0.19	0.0842398	2	0.0829369
c14orf13	0	rs12435367	East Asian	29	6888	0	0.00421	3415	29	0	0.99579		3415.06	28.8779	0.0610482		0.969686		1.00423	3444	0.795933	0.02	0.00421022	2	0.0829369
c14orf13	0	rs12435367	European (Finnish)	783	6050	11	0.1294	2253	761	11	0.870579		2292.67	681.663	50.6685		1.26475e-09		1.11639	3025	0.914726	0.54	0.129421	2	0.0829369
c14orf13	0	rs12435367	European (Non-Finnish)	9304	55654	242	0.1672	18765	8820	242	0.832824		19300.7	7748.6	777.702		2.97701e-116		1.13827	27827	0.833893	0.21	0.167176	2	0.0829369
c14orf13	0	rs12435367	Latino	752	9066	6	0.08295	3787	740	6	0.917053		3812.19	689.624	31.1882		5.59065e-06		1.07305	4533	0.783037	0.74	0.0829473	2	0.0829369
c14orf13	0	rs12435367	Other	104	720	3	0.1444	259	98	3	0.855556		263.511	88.9778	7.51111		0.157127		1.1014	360	0.792952		0.144444	2	0.0829369
c14orf13	0	rs12435367	South Asian	2663	9856	115	0.2702	2380	2433	115	0.729809		2624.76	1943.48	359.759		1.29038e-68		1.25188	4928	0.596899	1.07	0.270191	2	0.0829369
c14orf13	0	rs12435367	Total	14363	96876	385	0.1483	34460	13593	385	0.851738		35139.7	12233.5	1064.74		1.27984e-130		1.11113	48438	0.797911		0.148262	2
c14orf15	0	rs549840728	African	431	6282	65	0.06861	2775	301	65	0.931391		2724.79	401.43	14.7852		2.04126e-43		0.74982	3141	0.60369	0.19	0.0686087	2	0.0256751
c14orf15	0	rs549840728	East Asian	0	3776	0	0	1888	0	0	1		1888	0	0		#DIV/0!		#DIV/0!	1888	0.43633	0.02	0	2	0.0256751
c14orf15	0	rs549840728	European (Finnish)	0	2784	0	0	1392	0	0	1		1392	0	0		#DIV/0!		#DIV/0!	1392	0.420925	0.54	0	2	0.0256751
c14orf15	0	rs549840728	European (Non-Finnish)	5	29810	1	0.0001677	14901	3	1	0.999832		14900	4.99916	0.000419322		0		0.600101	14905	0.446659	0.21	0.000167729	2	0.0256751
c14orf15	0	rs549840728	Latino	20	6698	4	0.002986	3333	12	4	0.997014		3329.03	19.9403	0.0298597		4.86298e-116		0.601797	3349	0.578511	0.74	0.00298597	2	0.0256751
c14orf15	0	rs549840728	Other	0	428	0	0	214	0	0	1		214	5.68434e-14	2.63775e-30		1		0	214	0.471366		1.11022e-16	2	0.0256751
c14orf15	0	rs549840728	South Asian	7	5368	3	0.001304	2680	1	3	0.998696		2677	6.99087	0.00456408		0		0.143044	2684	0.325097	1.07	0.00130402	2	0.0256751
c14orf15	0	rs549840728	Total	463	55146	73	0.008396	27183	317	73	0.991604		27111.9	459.113	1.94365		0		0.690462	27573	0.454206		0.00839589	2
c14orf18	0	rs1132644	African	7233	9802	2644	0.7379	312	1945	2644	0.262089		336.654	1895.69	2668.65		0.190547		1.02601	4901	0.941957	0.19	0.262089	1	0.0779708
c14orf18	0	rs1132644	East Asian	4334	8082	1117	0.5363	824	2100	1117	0.463747		869.061	2009.88	1162.06		0.0172075		1.04484	4041	0.933903	0.02	0.463747	1	0.0779708
c14orf18	0	rs1132644	European (Finnish)	3671	6480	1006	0.5665	575	1659	1006	0.433488		608.833	1591.33	1039.83		0.0534415		1.04252	3240	0.97974	0.54	0.433488	1	0.0779708
c14orf18	0	rs1132644	European (Non-Finnish)	31953	63050	7833	0.5068	7405	16287	7833	0.493212		7668.7	15759.6	8096.7		2.15427e-08		1.03347	31525	0.944711	0.21	0.493212	1	0.0779708
c14orf18	0	rs1132644	Latino	5750	10902	1452	0.5274	1153	2846	1452	0.472574		1217.35	2717.3	1516.35		0.00221151		1.04736	5451	0.941613	0.74	0.472574	1	0.0779708
c14orf18	0	rs1132644	Other	488	872	132	0.5596	80	224	132	0.440367		84.5505	214.899	136.55		0.676392		1.04235	436	0.960352		0.440367	1	0.0779708
c14orf18	0	rs1132644	South Asian	9619	15750	2898	0.6107	1154	3823	2898	0.38927		1193.31	3744.39	2937.31		0.176293		1.021	7875	0.953852	1.07	0.38927	1	0.0779708
c14orf18	0	rs1132644	Total	63048	114938	17082	0.5485	11503	28884	17082	0.451461		11713.2	28463.7	17292.2		0.00190119		1.01477	57469	0.946677		0.451461	1
c14orf20	0	rs2295322	African	2818	10406	406	0.2708	2791	2006	406	0.729195		2766.56	2054.87	381.565		0.229588		0.976217	5203	1	0.19	0.270805	0	0.154473
c14orf20	0	rs2295322	East Asian	2035	8640	245	0.2355	2530	1545	245	0.764468		2524.65	1555.69	239.654		0.903011		0.993127	4320	0.998382	0.02	0.235532	0	0.154473
c14orf20	0	rs2295322	European (Finnish)	3340	6612	839	0.5051	805	1662	839	0.494858		809.587	1652.83	843.587		0.950341		1.00555	3306	0.999698	0.54	0.494858	0	0.154473
c14orf20	0	rs2295322	European (Non-Finnish)	34715	66724	9027	0.5203	7674	16661	9027	0.479722		7677.72	16653.6	9030.72		0.99668		1.00045	33362	0.99976	0.21	0.479722	0	0.154473
c14orf20	0	rs2295322	Latino	7553	11572	2508	0.6527	741	2537	2508	0.347304		697.907	2623.19	2464.91		0.0440279		0.967145	5786	0.999482	0.74	0.347304	0	0.154473
c14orf20	0	rs2295322	Other	387	904	78	0.4281	143	231	78	0.571903		147.837	221.326	82.8368		0.649376		1.04371	452	0.995595		0.428097	0	0.154473
c14orf20	0	rs2295322	South Asian	4878	16510	772	0.2955	4149	3334	772	0.704543		4097.62	3436.76	720.62		0.024971		0.9701	8255	0.999879	1.07	0.295457	0	0.154473
c14orf20	0	rs2295322	Total	55726	121368	13875	0.4591	18833	27976	13875	0.540851		17751.3	30139.5	12793.3		1.26534e-68		0.928218	60684	0.999638		0.459149	0
c14orf21	0	rs2295306	African	2238	10398	252	0.2152	3213	1734	252	0.784766		3201.85	1756.31	240.847		0.657478		0.987299	5199	0.999231	0.19	0.215234	0	0.146837
c14orf21	0	rs2295306	East Asian	1111	8638	67	0.1286	3275	977	67	0.871382		3279.45	968.106	71.4472		0.833371		1.00919	4319	0.998151	0.02	0.128618	0	0.146837
c14orf21	0	rs2295306	European (Finnish)	3228	6606	775	0.4886	850	1678	775	0.511353		863.676	1650.65	788.676		0.635431		1.01657	3303	0.99879	0.54	0.488647	0	0.146837
c14orf21	0	rs2295306	European (Non-Finnish)	33855	66644	8567	0.508	8034	16721	8567	0.492002		8066.13	16656.7	8599.13		0.780365		1.00386	33322	0.998562	0.21	0.492002	0	0.146837
c14orf21	0	rs2295306	Latino	2716	11566	384	0.2348	3451	1948	384	0.765174		3385.89	2078.21	318.894		1.17542e-05		0.937344	5783	0.998964	0.74	0.234826	0	0.146837
c14orf21	0	rs2295306	Other	389	908	84	0.4284	149	221	84	0.571586		148.327	222.347	83.3265		0.991705		0.993942	454	1		0.428414	0	0.146837
c14orf21	0	rs2295306	South Asian	5302	16496	879	0.3214	3825	3544	879	0.678589		3798.06	3597.88	852.061		0.396616		0.985025	8248	0.999031	1.07	0.321411	0	0.146837
c14orf21	0	rs2295306	Total	48839	121256	11008	0.4028	22797	26823	11008	0.597224		21624.6	29167.8	9835.59		8.26876e-86		0.919609	60628	0.998715		0.402776	0
c14orf22	0	rs78573010	African	2	128	0	0.01562	62	2	0	0.984375		62.0156	1.96875	0.015625		0.99197		1.01587	64	0.0123006	0.19	0.015625	2	0.0291207
c14orf22	0	rs78573010	East Asian	8	124	0	0.06452	54	8	0	0.935484		54.2581	7.48387	0.258065		0.862911		1.06897	62	0.0143286	0.02	0.0645161	2	0.0291207
c14orf22	0	rs78573010	European (Finnish)	0	0	0	NA	0	0	0	#DIV/0!		#DIV/0!	#DIV/0!	#DIV/0!		#DIV/0!		#DIV/0!	0	0	0.54		2	0.0291207
c14orf22	0	rs78573010	European (Non-Finnish)	59	1464	0	0.0403	673	59	0	0.959699		674.189	56.6223	1.18887		0.52445		1.04199	732	0.0219359	0.21	0.0403005	2	0.0291207
c14orf22	0	rs78573010	Latino	1	50	0	0.02	24	1	0	0.98		24.01	0.98	0.01		0.994807		1.02041	25	0.00431854	0.74	0.02	2	0.0291207
c14orf22	0	rs78573010	Other	5	78	0	0.0641	34	5	0	0.935897		34.1603	4.67949	0.160256		0.912579		1.06849	39	0.0859031		0.0641026	2	0.0291207
c14orf22	0	rs78573010	South Asian	399	4398	17	0.09072	1817	365	17	0.909277		1818.1	362.802	18.0992		0.960429		1.00606	2199	0.266352	1.07	0.0907231	2	0.0291207
c14orf22	0	rs78573010	Total	474	6242	17	0.07594	2664	440	17	0.924063		2665	438.006	17.9971		0.968169		1.00455	3121	0.0514117		0.0759372	2
c14orf23	1	indel-rs113038327	African	347	856	86	0.4054	167	175	86	0.594626		151.332	206.335	70.3324		0.00718664		0.848134	428	0.0822602	0.19	0.405374	2	0.0713425
c14orf23	1	indel-rs113038327	East Asian	180	456	36	0.3947	84	108	36	0.605263		83.5263	108.947	35.5263		0.991417		0.991304	228	0.0526924	0.02	0.394737	2	0.0713425
c14orf23	1	indel-rs113038327	European (Finnish)	670	1662	140	0.4031	301	390	140	0.596871		296.048	399.904	135.048		0.775045		0.975235	831	0.251285	0.54	0.403129	2	0.0713425
c14orf23	1	indel-rs113038327	European (Non-Finnish)	1693	5482	280	0.3088	1328	1133	280	0.691171		1309.42	1170.15	261.424		0.251183		0.96825	2741	0.0821396	0.21	0.308829	2	0.0713425
c14orf23	1	indel-rs113038327	Latino	118	256	31	0.4609	41	56	31	0.539062		37.1953	63.6094	27.1953		0.400167		0.880373	128	0.0221109	0.74	0.460938	2	0.0713425
c14orf23	1	indel-rs113038327	Other	70	196	13	0.3571	41	44	13	0.642857		40.5	45	12.5		0.976093		0.977778	98	0.215859		0.357143	2	0.0713425
c14orf23	1	indel-rs113038327	South Asian	3848	7248	1028	0.5309	804	1792	1028	0.469095		797.461	1805.08	1021.46		0.909278		0.992755	3624	0.438953	1.07	0.469095	2	0.0713425
c14orf23	1	indel-rs113038327	Total	6926	16156	1614	0.4287	2766	3698	1614	0.571305		2636.57	3956.86	1484.57		3.11041e-08		0.93458	8078	0.133068		0.428695	2
c14orf24	0	rs2295103	African	44	428	1	0.1028	171	42	1	0.897196		172.262	39.4766	2.26168		0.645853		1.06392	214	0.0411301	0.19	0.102804	2	0.12784
c14orf24	0	rs2295103	East Asian	49	128	8	0.3828	23	33	8	0.617188		24.3789	30.2422	9.37891		0.766359		1.09119	64	0.0147908	0.02	0.382812	2	0.12784
c14orf24	0	rs2295103	European (Finnish)	0	2	0	0	1	0	0	1		1	0	0		#DIV/0!		#DIV/0!	1	0.000302389	0.54	0	2	0.12784
c14orf24	0	rs2295103	European (Non-Finnish)	257	1108	18	0.2319	315	221	18	0.768051		326.806	197.389	29.8055		0.0189992		1.11962	554	0.0166017	0.21	0.231949	2	0.12784
c14orf24	0	rs2295103	Latino	25	102	3	0.2451	29	19	3	0.754902		29.0637	18.8725	3.06373		0.998838		1.00675	51	0.00880981	0.74	0.245098	2	0.12784
c14orf24	0	rs2295103	Other	5	28	0	0.1786	9	5	0	0.821429		9.44643	4.10714	0.446429		0.71834		1.21739	14	0.030837		0.178571	2	0.12784
c14orf24	0	rs2295103	South Asian	360	1162	46	0.3098	267	268	46	0.690189		276.766	248.468	55.7659		0.166109		1.07861	581	0.0703731	1.07	0.309811	2	0.12784
c14orf24	0	rs2295103	Total	740	2958	76	0.2502	815	588	76	0.749831		831.563	554.875	92.5625		0.0716836		1.0597	1479	0.0243633		0.250169	2
c14orf25	0	rs79519281	African	2656	9484	359	0.2801	2445	1938	359	0.719949		2457.91	1912.19	371.907		0.649137		1.0135	4742	0.911397	0.19	0.280051	1	0.0953036
c14orf25	0	rs79519281	East Asian	4660	8212	1276	0.5675	722	2108	1276	0.432538		768.187	2015.63	1322.19		0.013408		1.04583	4106	0.948925	0.02	0.432538	1	0.0953036
c14orf25	0	rs79519281	European (Finnish)	2622	6214	533	0.422	1018	1556	533	0.57805		1038.18	1515.65	553.177		0.332452		1.02662	3107	0.939522	0.54	0.42195	1	0.0953036
c14orf25	0	rs79519281	European (Non-Finnish)	29646	63176	6784	0.4693	8726	16078	6784	0.53074		8897.85	15734.3	6955.85		0.000533476		1.02184	31588	0.946599	0.21	0.46926	1	0.0953036
c14orf25	0	rs79519281	Latino	5495	10948	1323	0.5019	1302	2849	1323	0.498082		1358.02	2736.96	1379.02		0.0101879		1.04094	5474	0.945586	0.74	0.498082	1	0.0953036
c14orf25	0	rs79519281	Other	388	844	85	0.4597	119	218	85	0.540284		123.185	209.63	89.1848		0.714373		1.03993	422	0.929515		0.459716	1	0.0953036
c14orf25	0	rs79519281	South Asian	5615	15852	1022	0.3542	3333	3571	1022	0.645786		3305.46	3626.09	994.456		0.400645		0.984808	7926	0.960029	1.07	0.354214	1	0.0953036
c14orf25	0	rs79519281	Total	51082	114730	11382	0.4452	17665	28318	11382	0.554763		17654.8	28338.4	11371.8		0.985215		0.999279	57365	0.944964		0.445237	1
c14orf27	0	rs60904056	African	580	10396	14	0.05579	4632	552	14	0.944209		4634.18	547.641	16.1793		0.848208		1.00796	5198	0.999039	0.19	0.0557907	0	0.0207611
c14orf27	0	rs60904056	East Asian	0	8642	0	0	4321	0	0	1		4321	0	0		#DIV/0!		#DIV/0!	4321	0.998613	0.02	0	0	0.0207611
c14orf27	0	rs60904056	European (Finnish)	1	6614	0	0.0001512	3306	1	0	0.999849		3306	0.999849	7.55972e-05		0.999962		1.00015	3307	1	0.54	0.000151194	0	0.0207611
c14orf27	0	rs60904056	European (Non-Finnish)	14	66590	0	0.0002102	33281	14	0	0.99979		33281	13.9971	0.00147169		0.999264		1.00021	33295	0.997752	0.21	0.000210242	0	0.0207611
c14orf27	0	rs60904056	Latino	35	11568	1	0.003026	5750	33	1	0.996974		5749.05	34.8941	0.0529478		0.000199195		0.945718	5784	0.999136	0.74	0.00302559	0	0.0207611
c14orf27	0	rs60904056	Other	2	904	0	0.002212	450	2	0	0.997788		450.002	1.99558	0.00221239		0.99889		1.00222	452	0.995595		0.00221239	0	0.0207611
c14orf27	0	rs60904056	South Asian	2	16510	0	0.0001211	8253	2	0	0.999879		8253	1.99976	0.000121139		0.999939		1.00012	8255	0.999879	1.07	0.000121139	0	0.0207611
c14orf27	0	rs60904056	Total	634	121224	15	0.00523	59993	604	15	0.99477		59979.7	630.684	1.65791		2.74676e-24		0.95769	60612	0.998452		0.00522999	0
c14orf28	0	rs61742835	African	1073	9976	55	0.1076	3970	963	55	0.892442		3972.7	957.59	57.7049		0.923486		1.00565	4988	0.958678	0.19	0.107558	1	0.0403239
c14orf28	0	rs61742835	East Asian	0	8634	0	0	4317	0	0	1		4317	0	0		#DIV/0!		#DIV/0!	4317	0.997689	0.02	0	1	0.0403239
c14orf28	0	rs61742835	European (Finnish)	0	6604	0	0	3302	0	0	1		3302	0	0		#DIV/0!		#DIV/0!	3302	0.998488	0.54	0	1	0.0403239
c14orf28	0	rs61742835	European (Non-Finnish)	19	65864	0	0.0002885	32913	19	0	0.999712		32913	18.9945	0.0027405		0.99863		1.00029	32932	0.986874	0.21	0.000288473	1	0.0403239
c14orf28	0	rs61742835	Latino	53	11558	0	0.004586	5726	53	0	0.995414		5726.12	52.757	0.121518		0.940522		1.00461	5779	0.998273	0.74	0.00458557	1	0.0403239
c14orf28	0	rs61742835	Other	1	876	0	0.001142	437	1	0	0.998858		437.001	0.998858	0.000570776		0.999714		1.00114	438	0.964758		0.00114155	1	0.0403239
c14orf28	0	rs61742835	South Asian	0	14842	0	0	7421	0	0	1		7421	1.81899e-12	9.14709e-29		1		0	7421	0.898861	1.07	1.11022e-16	1	0.0403239
c14orf28	0	rs61742835	Total	1146	118354	55	0.009683	58086	1036	55	0.990317		58036.5	1134.9	5.54825		2.56066e-98		0.912853	59177	0.974813		0.00968282	1
c14orf29	1	indel-rs114700216	African	3207	8222	26	0.3901	930	3155	26	0.609949		1529.45	1956.11	625.447		0		1.6129	4111	0.790121	0.19	0.390051	1	0.0478088
c14orf29	1	indel-rs114700216	East Asian	2987	7266	6	0.4111	652	2975	6	0.588907		1259.97	1759.07	613.967		0		1.69124	3633	0.839612	0.02	0.411093	1	0.0478088
c14orf29	1	indel-rs114700216	European (Finnish)	3016	6152	3	0.4902	63	3010	3	0.509753		799.293	1537.41	739.293		0		1.95783	3076	0.930148	0.54	0.490247	1	0.0478088
c14orf29	1	indel-rs114700216	European (Non-Finnish)	28093	58000	95	0.4844	1002	27903	95	0.515638		7710.59	14485.8	6803.59		0		1.92623	29000	0.869044	0.21	0.484362	1	0.0478088
c14orf29	1	indel-rs114700216	Latino	3684	9818	8	0.3752	1233	3668	8	0.624771		1916.17	2301.66	691.172		0		1.59364	4909	0.847988	0.74	0.375229	1	0.0478088
c14orf29	1	indel-rs114700216	Other	372	790	1	0.4709	24	370	1	0.529114		110.585	196.83	87.5848		4.0625e-67		1.87979	395	0.870044		0.470886	1	0.0478088
c14orf29	1	indel-rs114700216	South Asian	6271	13414	21	0.4675	457	6229	21	0.532503		1901.84	3339.33	1465.84		0		1.86535	6707	0.812379	1.07	0.467497	1	0.0478088
c14orf29	1	indel-rs114700216	Total	47630	103662	160	0.4595	4361	47310	160	0.540526		15143.4	25745.3	10942.4		0		1.83762	51831	0.853804		0.459474	1
c14orf3	0	rs12436593	African	2660	10258	317	0.2593	2786	2026	317	0.74069		2813.88	1970.24	344.882		0.128176		1.0283	5129	0.985777	0.19	0.25931	0	0.198954
c14orf3	0	rs12436593	East Asian	7998	8600	3723	0.93	25	552	3723	0.07		21.07	559.86	3719.07		0.654578		0.985961	4300	0.99376	0.02	0.07	0	0.198954
c14orf3	0	rs12436593	European (Finnish)	3370	6434	854	0.5238	701	1662	854	0.47622		729.569	1604.86	882.569		0.130169		1.0356	3217	0.972785	0.54	0.47622	0	0.198954
c14orf3	0	rs12436593	European (Non-Finnish)	33846	65514	8636	0.5166	7547	16574	8636	0.483378		7653.8	16360.4	8742.8		0.0613061		1.01306	32757	0.98163	0.21	0.483378	0	0.198954
c14orf3	0	rs12436593	Latino	6054	11340	1587	0.5339	1203	2880	1587	0.466138		1232	2822	1616		0.301892		1.02055	5670	0.979444	0.74	0.466138	0	0.198954
c14orf3	0	rs12436593	Other	426	888	105	0.4797	123	216	105	0.52027		120.182	221.635	102.182		0.866311		0.974575	444	0.977974		0.47973	0	0.198954
c14orf3	0	rs12436593	South Asian	7948	16194	1983	0.4908	2132	3982	1983	0.509201		2099.44	4047.13	1950.44		0.350479		0.983907	8097	0.980741	1.07	0.490799	0	0.198954
c14orf3	0	rs12436593	Total	62302	119228	17205	0.5225	14517	27892	17205	0.477455		13589.8	29746.4	16277.8		4.91637e-51		0.93766	59614	0.982012		0.477455	0
c14orf31	0	rs731715	African	7136	10400	2466	0.6862	530	2204	2466	0.313846		512.197	2239.61	2448.2		0.518314		0.984102	5200	0.999423	0.19	0.313846	0	0.0378499
c14orf31	0	rs731715	East Asian	5539	8630	1789	0.6418	565	1961	1789	0.358169		553.55	1983.9	1777.55		0.750181		0.988458	4315	0.997227	0.02	0.358169	0	0.0378499
c14orf31	0	rs731715	European (Finnish)	4762	6612	1729	0.7202	273	1304	1729	0.279794		258.81	1332.38	1714.81		0.47237		0.978699	3306	0.999698	0.54	0.279794	0	0.0378499
c14orf31	0	rs731715	European (Non-Finnish)	47050	66662	16596	0.7058	2877	13858	16596	0.294201		2884.93	13842.1	16603.9		0.978354		1.00115	33331	0.998831	0.21	0.294201	0	0.0378499
c14orf31	0	rs731715	Latino	7304	11554	2312	0.6322	785	2680	2312	0.367838		781.656	2686.69	2308.66		0.982257		0.99751	5777	0.997927	0.74	0.367838	0	0.0378499
c14orf31	0	rs731715	Other	608	906	206	0.6711	51	196	206	0.328918		49.0088	199.982	204.009		0.914098		0.980087	453	0.997797		0.328918	0	0.0378499
c14orf31	0	rs731715	South Asian	10210	16420	3201	0.6218	1201	3808	3201	0.378197		1174.3	3861.39	3174.3		0.456161		0.986172	8210	0.994428	1.07	0.378197	0	0.0378499
c14orf31	0	rs731715	Total	82609	121184	28299	0.6817	6282	26011	28299	0.318318		6139.55	26295.9	28156.6		0.0285462		0.989166	60592	0.998122		0.318318	0
c14orf32	0	rs17851309	African	468	10404	13	0.04498	4747	442	13	0.955017		4744.53	446.948	10.526		0.727029		0.988929	5202	0.999808	0.19	0.0449827	0	0.0201209
c14orf32	0	rs17851309	East Asian	24	8652	0	0.002774	4302	24	0	0.997226		4302.03	23.9334	0.0332871		0.983403		1.00278	4326	0.999769	0.02	0.00277393	0	0.0201209
c14orf32	0	rs17851309	European (Finnish)	170	6610	2	0.02572	3137	166	2	0.974281		3137.19	165.628	2.18608		0.991691		1.00225	3305	0.999395	0.54	0.0257186	0	0.0201209
c14orf32	0	rs17851309	European (Non-Finnish)	2844	66708	61	0.04263	30571	2722	61	0.957366		30570.6	2722.75	60.6249		0.998735		0.999724	33354	0.999521	0.21	0.0426336	0	0.0201209
c14orf32	0	rs17851309	Latino	336	11578	7	0.02902	5460	322	7	0.970979		5457.88	326.249	4.87545		0.612024		0.986976	5789	1	0.74	0.0290206	0	0.0201209
c14orf32	0	rs17851309	Other	43	904	1	0.04757	410	41	1	0.952434		410.023	40.9546	1.02268		0.999723		1.00111	452	0.995595		0.0475664	0	0.0201209
c14orf32	0	rs17851309	South Asian	1095	16512	44	0.06632	7205	1007	44	0.933685		7197.31	1022.38	36.3077		0.392693		0.984952	8256	1	1.07	0.0663154	0	0.0201209
c14orf32	0	rs17851309	Total	4980	121368	128	0.04103	55832	4724	128	0.958968		55806.2	4775.66	102.17		0.0287131		0.989183	60684	0.999638		0.0410322	0
c14orf33	0	rs10142739	African	40	622	1	0.06431	272	38	1	0.935691		272.286	37.4277	1.28617		0.96429		1.01529	311	0.0597732	0.19	0.0643087	2	0.0231458
c14orf33	0	rs10142739	East Asian	2	198	0	0.0101	97	2	0	0.989899		97.0101	1.9798	0.010101		0.994859		1.0102	99	0.0228796	0.02	0.010101	2	0.0231458
c14orf33	0	rs10142739	European (Finnish)	0	1632	0	0	816	0	0	1		816	0	0		#DIV/0!		#DIV/0!	816	0.246749	0.54	0	2	0.0231458
c14orf33	0	rs10142739	European (Non-Finnish)	0	4120	0	0	2060	0	0	1		2060	0	0		#DIV/0!		#DIV/0!	2060	0.0617321	0.21	0	2	0.0231458
c14orf33	0	rs10142739	Latino	0	184	0	0	92	0	0	1		92	0	0		#DIV/0!		#DIV/0!	92	0.0158922	0.74	0	2	0.0231458
c14orf33	0	rs10142739	Other	1	182	0	0.005495	90	1	0	0.994505		90.0027	0.994505	0.00274725		0.998612		1.00552	91	0.200441		0.00549451	2	0.0231458
c14orf33	0	rs10142739	South Asian	116	6898	2	0.01682	3335	112	2	0.983184		3333.98	114.049	0.975355		0.573051		0.982032	3449	0.417757	1.07	0.0168165	2	0.0231458
c14orf33	0	rs10142739	Total	159	13836	3	0.01149	6762	153	3	0.988508		6759.91	157.173	0.913595		0.0873259		0.973451	6918	0.113959		0.0114918	2
c14orf35	0	rs2152360	African	2138	10240	242	0.2088	3224	1654	242	0.791211		3205.2	1691.61	223.196		0.28213		0.977767	5120	0.984048	0.19	0.208789	0	0.256382
c14orf35	0	rs2152360	East Asian	7038	8614	2893	0.817	162	1252	2893	0.182958		144.171	1287.66	2875.17		0.191773		0.972308	4307	0.995378	0.02	0.182958	0	0.256382
c14orf35	0	rs2152360	European (Finnish)	6018	6608	2738	0.9107	24	542	2738	0.0892857		26.3393	537.321	2740.34		0.882279		1.00871	3304	0.999093	0.54	0.0892857	0	0.256382
c14orf35	0	rs2152360	European (Non-Finnish)	59213	66596	26357	0.8891	442	6499	26357	0.110863		409.249	6564.5	26324.2		0.190585		0.990022	33298	0.997842	0.21	0.110863	0	0.256382
c14orf35	0	rs2152360	Latino	10778	11562	5023	0.9322	26	732	5023	0.0678083		26.5809	730.838	5023.58		0.992723		1.00159	5781	0.998618	0.74	0.0678083	0	0.256382
c14orf35	0	rs2152360	Other	794	908	347	0.8744	7	100	347	0.125551		7.15639	99.6872	347.156		0.997768		1.00314	454	1		0.125551	0	0.256382
c14orf35	0	rs2152360	South Asian	14128	16500	6067	0.8562	189	1994	6067	0.143758		170.496	2031.01	6048.5		0.254228		0.981779	8250	0.999273	1.07	0.143758	0	0.256382
c14orf35	0	rs2152360	Total	100107	121028	43667	0.8271	4074	12773	43667	0.172861		1808.21	17304.6	41401.2		0		0.738128	60514	0.996837		0.172861	0
c14orf36	0	rs1190313	African	5884	9148	1877	0.6432	567	2130	1877	0.356799		582.296	2099.41	1892.3		0.615303		1.01457	4574	0.879108	0.19	0.356799	1	0.137002
c14orf36	0	rs1190313	East Asian	7185	8068	3192	0.8906	41	801	3192	0.109445		48.3198	786.36	3199.32		0.497043		1.01862	4034	0.932286	0.02	0.109445	1	0.137002
c14orf36	0	rs1190313	European (Finnish)	4533	6330	1625	0.7161	257	1283	1625	0.283886		255.072	1286.86	1623.07		0.985889		0.997003	3165	0.957061	0.54	0.283886	1	0.137002
c14orf36	0	rs1190313	European (Non-Finnish)	35729	60924	10195	0.5865	4928	15339	10195	0.413548		5209.67	14775.7	10476.7		2.42477e-10		1.03813	30462	0.912856	0.21	0.413548	1	0.137002
c14orf36	0	rs1190313	Latino	4390	10068	899	0.436	1543	2592	899	0.563965		1601.1	2475.81	957.097		0.00391134		1.04693	5034	0.86958	0.74	0.436035	1	0.137002
c14orf36	0	rs1190313	Other	514	814	167	0.6314	60	180	167	0.36855		55.2826	189.435	162.283		0.603627		0.950195	407	0.896476		0.36855	1	0.137002
c14orf36	0	rs1190313	South Asian	8497	13322	2670	0.6378	834	3157	2670	0.362183		873.766	3077.47	2709.77		0.108134		1.02584	6661	0.806807	1.07	0.362183	1	0.137002
c14orf36	0	rs1190313	Total	66732	108674	20625	0.6141	8230	25482	20625	0.385943		8093.62	25754.8	20488.6		0.0474807		0.989409	54337	0.895085		0.385943	1
c14orf37	0	rs2273442	African	6220	10374	1868	0.5996	835	2484	1868	0.400424		831.681	2490.64	1864.68		0.981746		0.997335	5187	0.996925	0.19	0.400424	0	0.0870837
c14orf37	0	rs2273442	East Asian	2875	8532	458	0.337	1849	1959	458	0.663033		1875.39	1906.22	484.39		0.194913		1.02769	4266	0.985902	0.02	0.336967	0	0.0870837
c14orf37	0	rs2273442	European (Finnish)	2908	6572	631	0.4425	1009	1646	631	0.557517		1021.37	1621.26	643.371		0.682065		1.01526	3286	0.99365	0.54	0.442483	0	0.0870837
c14orf37	0	rs2273442	European (Non-Finnish)	34597	66064	9017	0.5237	7452	16563	9017	0.476311		7494.04	16478.9	9059.04		0.650575		1.0051	33032	0.989871	0.21	0.476311	0	0.0870837
c14orf37	0	rs2273442	Latino	4482	11340	949	0.3952	2137	2584	949	0.604762		2073.73	2710.54	885.729		0.00207257		0.953315	5670	0.979444	0.74	0.395238	0	0.0870837
c14orf37	0	rs2273442	Other	447	896	123	0.4989	124	201	123	0.501116		112.501	223.999	111.501		0.094288		0.897326	448	0.986784		0.498884	0	0.0870837
c14orf37	0	rs2273442	South Asian	7096	16448	1598	0.4314	2726	3900	1598	0.56858		2658.68	4034.64	1530.68		0.0102615		0.966629	8224	0.996124	1.07	0.43142	0	0.0870837
c14orf37	0	rs2273442	Total	58625	120226	14644	0.4876	16132	29337	14644	0.512377		15781.5	30038.1	14293.5		7.74839e-08		0.97666	60113	0.990232		0.487623	0
c14orf38	0	rs4261431	African	725	2044	122	0.3547	419	481	122	0.645303		425.578	467.845	128.578		0.66763		1.02812	1022	0.196425	0.19	0.354697	2	0.137741
c14orf38	0	rs4261431	East Asian	270	338	107	0.7988	6	56	107	0.201183		6.84024	54.3195	107.84		0.92231		1.03094	169	0.0390571	0.02	0.201183	2	0.137741
c14orf38	0	rs4261431	European (Finnish)	1121	1670	374	0.6713	88	373	374	0.328743		90.2398	368.52	376.24		0.940174		1.01216	835	0.252495	0.54	0.328743	2	0.137741
c14orf38	0	rs4261431	European (Non-Finnish)	4715	8210	1326	0.5743	716	2063	1326	0.4257		743.911	2007.18	1353.91		0.20442		1.02781	4105	0.123015	0.21	0.4257	2	0.137741
c14orf38	0	rs4261431	Latino	184	344	49	0.5349	37	86	49	0.465116		37.2093	85.5814	49.2093		0.997945		1.00489	172	0.0297115	0.74	0.465116	2	0.137741
c14orf38	0	rs4261431	Other	148	232	47	0.6379	15	54	47	0.362069		15.2069	53.5862	47.2069		0.996547		1.00772	116	0.255507		0.362069	2	0.137741
c14orf38	0	rs4261431	South Asian	4229	7866	1154	0.5376	858	1921	1154	0.46237		840.819	1955.36	1136.82		0.544836		0.982427	3933	0.476381	1.07	0.46237	2	0.137741
c14orf38	0	rs4261431	Total	11392	20704	3179	0.5502	2139	5034	3179	0.449768		2094.12	5123.76	3134.12		0.204243		0.982482	10352	0.170527		0.449768	2
c14orf39	0	rs33912345	African	1118	10114	66	0.1105	4005	986	66	0.88946		4000.79	994.416	61.7918		0.834329		0.991536	5057	0.971939	0.19	0.11054	0	0.234195
c14orf39	0	rs33912345	East Asian	1954	8552	230	0.2285	2552	1494	230	0.771515		2545.23	1507.54	223.229		0.841561		0.991018	4276	0.988214	0.02	0.228485	0	0.234195
c14orf39	0	rs33912345	European (Finnish)	4756	6516	1741	0.7299	243	1274	1741	0.270104		237.692	1284.62	1735.69		0.89471		0.991736	3258	0.985183	0.54	0.270104	0	0.234195
c14orf39	0	rs33912345	European (Non-Finnish)	38478	65850	11187	0.5843	5634	16104	11187	0.415672		5688.89	15994.2	11241.9		0.460488		1.00686	32925	0.986665	0.21	0.415672	0	0.234195
c14orf39	0	rs33912345	Latino	7885	11402	2768	0.6915	584	2349	2768	0.308455		542.418	2432.16	2726.42		0.0356912		0.965806	5701	0.984799	0.74	0.308455	0	0.234195
c14orf39	0	rs33912345	Other	510	892	149	0.5717	85	212	149	0.428251		81.796	218.408	145.796		0.825336		0.97066	446	0.982379		0.428251	0	0.234195
c14orf39	0	rs33912345	South Asian	7009	16438	1564	0.4264	2774	3881	1564	0.57361		2704.28	4020.43	1494.28		0.00713497		0.965319	8219	0.995518	1.07	0.42639	0	0.234195
c14orf39	0	rs33912345	Total	61710	119764	17705	0.5153	15877	26300	17705	0.484737		14070.5	29913.1	15898.5		1.95533e-190		0.879213	59882	0.986426		0.484737	0
c14orf4	0	rs71428775	African	27	90	2	0.3	20	23	2	0.7		22.05	18.9	4.05		0.346861		1.21693	45	0.00864886	0.19	0.3	2	0.133108
c14orf4	0	rs71428775	East Asian	41	76	8	0.5395	5	25	8	0.460526		8.05921	18.8816	11.0592		0.136006		1.32404	38	0.00878207	0.02	0.460526	2	0.133108
c14orf4	0	rs71428775	European (Finnish)	29	40	10	0.725	1	9	10	0.275		1.5125	7.975	10.5125		0.847732		1.12853	20	0.00604778	0.54	0.275	2	0.133108
c14orf4	0	rs71428775	European (Non-Finnish)	741	1224	207	0.6054	78	327	207	0.394608		95.2978	292.404	224.298		0.0137948		1.11831	612	0.0183398	0.21	0.394608	2	0.133108
c14orf4	0	rs71428775	Latino	42	86	8	0.4884	9	26	8	0.511628		11.2558	21.4884	10.2558		0.387609		1.20996	43	0.00742788	0.74	0.488372	2	0.133108
c14orf4	0	rs71428775	Other	13	28	3	0.4643	4	7	3	0.535714		4.01786	6.96429	3.01786		0.999816		1.00513	14	0.030837		0.464286	2	0.133108
c14orf4	0	rs71428775	South Asian	952	2110	235	0.4512	338	482	235	0.548815		317.764	522.472	214.764		0.0422041		0.922537	1055	0.127786	1.07	0.451185	2	0.133108
c14orf4	0	rs71428775	Total	1845	3654	473	0.5049	455	899	473	0.495074		447.794	913.411	465.794		0.796605		0.984223	1827	0.0300959		0.495074	2
c14orf41	0	rs17126859	African	1927	10248	175	0.188	3372	1577	175	0.811963		3378.17	1564.65	181.173		0.852544		1.00789	5124	0.984816	0.19	0.188037	1	0.0770653
c14orf41	0	rs17126859	East Asian	84	8388	1	0.01001	4111	82	1	0.989986		4110.42	83.1588	0.420601		0.665517		0.986065	4194	0.969263	0.02	0.0100143	1	0.0770653
c14orf41	0	rs17126859	European (Finnish)	16	6496	0	0.002463	3232	16	0	0.997537		3232.02	15.9606	0.0197044		0.990148		1.00247	3248	0.982159	0.54	0.00246305	1	0.0770653
c14orf41	0	rs17126859	European (Non-Finnish)	407	64658	3	0.006295	31925	401	3	0.993705		31923.3	404.438	1.28096		0.31095		0.991499	32329	0.968804	0.21	0.00629466	1	0.0770653
c14orf41	0	rs17126859	Latino	578	11198	8	0.05162	5029	562	8	0.948384		5035.92	548.166	14.9171		0.168121		1.02524	5599	0.967179	0.74	0.0516164	1	0.0770653
c14orf41	0	rs17126859	Other	36	880	3	0.04091	407	30	3	0.959091		404.736	34.5273	0.736364		0.0227672		0.868878	440	0.969163		0.0409091	1	0.0770653
c14orf41	0	rs17126859	South Asian	2579	15940	239	0.1618	5630	2101	239	0.838206		5599.63	2161.73	208.634		0.0430517		0.971906	7970	0.965359	1.07	0.161794	1	0.0770653
c14orf41	0	rs17126859	Total	5627	117808	429	0.04776	53706	4769	429	0.952236		53411.4	5358.23	134.384		2.10072e-155		0.890033	58904	0.970316		0.0477642	1
c14orf42	0	rs12891009	African	2939	10406	442	0.2824	2706	2055	442	0.717567		2679.04	2108.93	415.036		0.182474		0.974428	5203	1	0.19	0.282433	0	0.133398
c14orf42	0	rs12891009	East Asian	5758	8654	1914	0.6654	483	1930	1914	0.334643		484.563	1926.87	1915.56		0.994322		1.00162	4327	1	0.02	0.334643	0	0.133398
c14orf42	0	rs12891009	European (Finnish)	2576	6614	515	0.3895	1246	1546	515	0.610523		1232.65	1572.71	501.646		0.620738		0.983018	3307	1	0.54	0.389477	0	0.133398
c14orf42	0	rs12891009	European (Non-Finnish)	25735	66732	5050	0.3856	12681	15635	5050	0.614353		12593.3	15810.4	4962.31		0.128395		0.988908	33366	0.99988	0.21	0.385647	0	0.133398
c14orf42	0	rs12891009	Latino	6959	11576	2122	0.6012	951	2715	2122	0.398842		920.728	2775.54	2091.73		0.25232		0.978186	5788	0.999827	0.74	0.398842	0	0.133398
c14orf42	0	rs12891009	Other	424	908	99	0.467	129	226	99	0.53304		128.996	226.009	98.9956		1		0.999961	454	1		0.46696	0	0.133398
c14orf42	0	rs12891009	South Asian	8609	16510	2266	0.5214	1912	4077	2266	0.478558		1890.55	4119.91	2244.55		0.639073		0.989585	8255	0.999879	1.07	0.478558	0	0.133398
c14orf42	0	rs12891009	Total	53000	121400	12408	0.4366	20108	28184	12408	0.563427		19269.2	29861.6	11569.2		2.50776e-42		0.94382	60700	0.999901		0.436573	0
c14orf43	0	rs8019058	African	899	1444	281	0.6226	104	337	281	0.377424		102.848	339.304	279.848		0.983492		0.99321	722	0.138766	0.19	0.377424	2	0.161739
c14orf43	0	rs8019058	East Asian	561	678	227	0.8274	5	107	227	0.172566		10.0951	96.8097	232.095		0.152891		1.10526	339	0.0783453	0.02	0.172566	2	0.161739
c14orf43	0	rs8019058	European (Finnish)	73	200	8	0.365	35	57	8	0.635		40.3225	46.355	13.3225		0.0715939		1.22964	100	0.0302389	0.54	0.365	2	0.161739
c14orf43	0	rs8019058	European (Non-Finnish)	2887	6986	574	0.4133	1180	1739	574	0.586745		1202.53	1693.93	596.534		0.290475		1.02661	3493	0.104675	0.21	0.413255	2	0.161739
c14orf43	0	rs8019058	Latino	228	528	47	0.4318	83	134	47	0.568182		85.2273	129.545	49.2273		0.855494		1.03439	264	0.0456037	0.74	0.431818	2	0.161739
c14orf43	0	rs8019058	Other	86	186	15	0.4624	22	56	15	0.537634		26.8817	46.2366	19.8817		0.125755		1.21116	93	0.204846		0.462366	2	0.161739
c14orf43	0	rs8019058	South Asian	4829	8048	1458	0.6	653	1913	1458	0.399975		643.76	1931.48	1448.76		0.831783		0.990432	4024	0.487403	1.07	0.399975	2	0.161739
c14orf43	0	rs8019058	Total	9563	18070	2610	0.5292	2082	4343	2610	0.47078		2002.46	4502.07	2530.46		0.00355371		0.964667	9035	0.148832		0.47078	2
c14orf44	0	rs55748911	African	1	4	0	0.25	1	1	0	0.75		1.125	0.75	0.125		0.894839		1.33333	2	0.000384394	0.19	0.25	2	0.24177
c14orf44	0	rs55748911	East Asian	0	12	0	0	6	0	0	1		6	0	0		#DIV/0!		#DIV/0!	6	0.00138664	0.02	0	2	0.24177
c14orf44	0	rs55748911	European (Finnish)	0	0	0	NA	0	0	0	#DIV/0!		#DIV/0!	#DIV/0!	#DIV/0!		#DIV/0!		#DIV/0!	0	0	0.54		2	0.24177
c14orf44	0	rs55748911	European (Non-Finnish)	82	136	16	0.6029	2	50	16	0.397059		10.7206	32.5588	24.7206		5.79183e-05		1.53568	68	0.00203776	0.21	0.397059	2	0.24177
c14orf44	0	rs55748911	Latino	0	0	0	NA	0	0	0	#DIV/0!		#DIV/0!	#DIV/0!	#DIV/0!		#DIV/0!		#DIV/0!	0	0	0.74		2	0.24177
c14orf44	0	rs55748911	Other	2	4	0	0.5	0	2	0	0.5		0.5	1	0.5		0.367879		2	2	0.00440529		0.5	2	0.24177
c14orf44	0	rs55748911	South Asian	83	174	6	0.477	10	71	6	0.522989		23.796	43.408	19.796		2.32783e-08		1.63564	87	0.0105378	1.07	0.477011	2	0.24177
c14orf44	0	rs55748911	Total	168	330	22	0.5091	19	124	22	0.490909		39.7636	82.4727	42.7636		8.23851e-10		1.50353	165	0.00271802		0.490909	2
c14orf45	0	rs3784038	African	5248	9284	1451	0.5653	845	2346	1451	0.434726		877.278	2281.44	1483.28		0.155931		1.0283	4642	0.892178	0.19	0.434726	1	0.153111
c14orf45	0	rs3784038	East Asian	7594	8430	3420	0.9008	41	754	3420	0.0991696		41.4529	753.094	3420.45		0.996956		1.0012	4215	0.974116	0.02	0.0991696	1	0.153111
c14orf45	0	rs3784038	European (Finnish)	2879	6444	615	0.4468	958	1649	615	0.553228		986.129	1592.74	643.129		0.134011		1.03532	3222	0.974297	0.54	0.446772	1	0.153111
c14orf45	0	rs3784038	European (Non-Finnish)	30587	62562	7123	0.4889	7817	16341	7123	0.511093		8171.1	15632.8	7477.1		1.14742e-14		1.0453	31281	0.937399	0.21	0.488907	1	0.153111
c14orf45	0	rs3784038	Latino	6730	10866	2046	0.6194	749	2638	2046	0.380637		787.157	2561.69	2084.16		0.0897409		1.02979	5433	0.938504	0.74	0.380637	1	0.153111
c14orf45	0	rs3784038	Other	471	870	123	0.5414	87	225	123	0.458621		91.4948	216.01	127.495		0.686122		1.04162	435	0.95815		0.458621	1	0.153111
c14orf45	0	rs3784038	South Asian	11329	16196	3954	0.6995	723	3421	3954	0.300506		731.282	3404.44	3962.28		0.9086		1.00487	8098	0.980862	1.07	0.300506	1	0.153111
c14orf45	0	rs3784038	Total	64838	114652	18732	0.5655	11220	27374	18732	0.43448		10821.6	28170.8	18333.6		1.09871e-10		0.971715	57326	0.944322		0.43448	1
c14orf46	0	rs2098032	African	2952	9942	409	0.2969	2428	2134	409	0.703078		2457.26	2075.49	438.257		0.13868		1.02819	4971	0.95541	0.19	0.296922	1	0.109574
c14orf46	0	rs2098032	East Asian	2027	8228	228	0.2464	2315	1571	228	0.753646		2336.68	1527.64	249.68		0.190684		1.02838	4114	0.950774	0.02	0.246354	1	0.109574
c14orf46	0	rs2098032	European (Finnish)	952	6420	61	0.1483	2319	830	61	0.851713		2328.58	810.831	70.5844		0.40778		1.02364	3210	0.970668	0.54	0.148287	1	0.109574
c14orf46	0	rs2098032	European (Non-Finnish)	11937	62244	1038	0.1918	20223	9861	1038	0.808222		20329.6	9647.75	1144.62		0.000499203		1.0221	31122	0.932634	0.21	0.191778	1	0.109574
c14orf46	0	rs2098032	Latino	1691	10982	130	0.154	3930	1431	130	0.846021		3930.19	1430.62	130.189		0.999807		1.00026	5491	0.948523	0.74	0.153979	1	0.109574
c14orf46	0	rs2098032	Other	200	878	22	0.2278	261	156	22	0.77221		261.779	154.442	22.779		0.977907		1.01009	439	0.96696		0.22779	1	0.109574
c14orf46	0	rs2098032	South Asian	7403	15902	1723	0.4655	2271	3957	1723	0.534461		2271.19	3956.62	1723.19		0.999962		1.0001	7951	0.963057	1.07	0.465539	1	0.109574
c14orf46	0	rs2098032	Total	27162	114596	3611	0.237	33747	19940	3611	0.762976		33355	20724	3219.02		1.56846e-18		0.962172	57298	0.943861		0.237024	1
c14orf47	0	rs10134181	African	2337	9990	287	0.2339	2945	1763	287	0.766066		2931.35	1790.3	273.352		0.559571		0.984753	4995	0.960023	0.19	0.233934	1	0.123648
c14orf47	0	rs10134181	East Asian	4154	8482	1030	0.4897	1117	2094	1030	0.510257		1104.2	2119.61	1017.2		0.733811		0.987919	4241	0.980125	0.02	0.489743	1	0.123648
c14orf47	0	rs10134181	European (Finnish)	3513	6438	950	0.5457	656	1613	950	0.454334		664.463	1596.07	958.463		0.834432		1.0106	3219	0.97339	0.54	0.454334	1	0.123648
c14orf47	0	rs10134181	European (Non-Finnish)	35223	64564	9434	0.5456	6493	16355	9434	0.454448		6666.98	16007	9607.98		0.000486842		1.02174	32282	0.967396	0.21	0.454448	1	0.123648
c14orf47	0	rs10134181	Latino	6763	11090	2047	0.6098	829	2669	2047	0.390171		844.136	2638.73	2062.14		0.694283		1.01147	5545	0.957851	0.74	0.390171	1	0.123648
c14orf47	0	rs10134181	Other	433	886	101	0.4887	111	231	101	0.511287		115.806	221.387	105.806		0.658617		1.04342	443	0.975771		0.488713	1	0.123648
c14orf47	0	rs10134181	South Asian	6485	16054	1322	0.4039	2864	3841	1322	0.596051		2851.81	3865.39	1309.81		0.852324		0.99369	8027	0.972263	1.07	0.403949	1	0.123648
c14orf47	0	rs10134181	Total	58908	117504	15171	0.5013	15015	28566	15171	0.498672		14610.1	29375.8	14766.1		2.01859e-10		0.972433	58752	0.967812		0.498672	1
c14orf48	0	rs10142728	African	3007	10294	431	0.2921	2571	2145	431	0.707888		2579.19	2128.62	439.19		0.858645		1.0077	5147	0.989237	0.19	0.292112	0	0.186813
c14orf48	0	rs10142728	East Asian	5240	8584	1572	0.6104	624	2096	1572	0.389562		651.348	2041.3	1599.35		0.214235		1.02679	4292	0.991911	0.02	0.389562	0	0.186813
c14orf48	0	rs10142728	European (Finnish)	601	6392	25	0.09402	2620	551	25	0.905976		2623.25	544.492	28.2541		0.795876		1.01195	3196	0.966435	0.54	0.0940238	0	0.186813
c14orf48	0	rs10142728	European (Non-Finnish)	4467	65988	143	0.06769	28670	4181	143	0.932306		28678.2	4164.61	151.195		0.774527		1.00394	32994	0.988732	0.21	0.0676941	0	0.186813
c14orf48	0	rs10142728	Latino	2648	11492	331	0.2304	3429	1986	331	0.769579		3403.08	2037.84	305.078		0.155746		0.974559	5746	0.992572	0.74	0.230421	0	0.186813
c14orf48	0	rs10142728	Other	106	888	7	0.1194	345	92	7	0.880631		344.327	93.3468	6.32658		0.954836		0.985572	444	0.977974		0.119369	0	0.186813
c14orf48	0	rs10142728	South Asian	2764	16484	268	0.1677	5746	2228	268	0.832322		5709.73	2300.54	231.731		0.0166198		0.968469	8242	0.998304	1.07	0.167678	0	0.186813
c14orf48	0	rs10142728	Total	18833	120122	2777	0.1568	44005	13279	2777	0.843218		42704.3	15880.3	1476.34		0		0.836192	60061	0.989375		0.156782	0
c14orf49	0	rs4905324	African	2587	9910	332	0.261	2700	1923	332	0.738951		2705.67	1911.67	337.667		0.916584		1.00593	4955	0.952335	0.19	0.261049	1	0.144446
c14orf49	0	rs4905324	East Asian	4924	8520	1414	0.5779	750	2096	1414	0.422066		758.874	2078.25	1422.87		0.856119		1.00854	4260	0.984516	0.02	0.422066	1	0.144446
c14orf49	0	rs4905324	European (Finnish)	3389	6408	901	0.5289	716	1587	901	0.47113		711.17	1596.66	896.17		0.943058		0.99395	3204	0.968854	0.54	0.47113	1	0.144446
c14orf49	0	rs4905324	European (Non-Finnish)	32828	63928	8382	0.5135	7518	16064	8382	0.486485		7564.84	15970.3	8428.84		0.577017		1.00587	31964	0.957866	0.21	0.486485	1	0.144446
c14orf49	0	rs4905324	Latino	8590	11390	3278	0.7542	383	2034	3278	0.24583		344.162	2111.68	3239.16		0.0212172		0.963216	5695	0.983762	0.74	0.24583	1	0.144446
c14orf49	0	rs4905324	Other	424	804	116	0.5274	94	192	116	0.472637		89.801	200.398	111.801		0.702584		0.958093	402	0.885463		0.472637	1	0.144446
c14orf49	0	rs4905324	South Asian	5666	10880	1433	0.5208	1207	2800	1433	0.479228		1249.35	2715.31	1475.35		0.0709119		1.03119	5440	0.658915	1.07	0.479228	1	0.144446
c14orf49	0	rs4905324	Total	58408	111840	15856	0.5222	13368	26696	15856	0.477754		12763.7	27904.7	15251.7		1.65619e-23		0.956686	55920	0.921161		0.477754	1
c14orf50	0	rs4902293	African	2962	10392	437	0.285	2671	2088	437	0.714973		2656.12	2117.75	422.125		0.598872		0.985952	5196	0.998655	0.19	0.285027	0	0.123944
c14orf50	0	rs4902293	East Asian	5660	8640	1827	0.6551	487	2006	1827	0.344907		513.912	1952.18	1853.91		0.193596		1.02757	4320	0.998382	0.02	0.344907	0	0.123944
c14orf50	0	rs4902293	European (Finnish)	3843	6614	1137	0.581	601	1569	1137	0.41896		580.469	1610.06	1116.47		0.341129		0.974496	3307	1	0.54	0.41896	0	0.123944
c14orf50	0	rs4902293	European (Non-Finnish)	30818	66580	7086	0.4629	9558	16646	7086	0.537128		9604.39	16553.2	7132.39		0.592785		1.00561	33290	0.997603	0.21	0.462872	0	0.123944
c14orf50	0	rs4902293	Latino	7245	11574	2327	0.626	869	2591	2327	0.374028		809.584	2709.83	2267.58		0.00383223		0.956148	5787	0.999655	0.74	0.374028	0	0.123944
c14orf50	0	rs4902293	Other	449	902	109	0.4978	111	231	109	0.502217		113.752	225.496	111.752		0.874268		1.02441	451	0.993392		0.497783	0	0.123944
c14orf50	0	rs4902293	South Asian	8419	16146	2223	0.5214	1877	3973	2223	0.478571		1848.96	4029.09	2194.96		0.45742		0.98608	8073	0.977834	1.07	0.478571	0	0.123944
c14orf50	0	rs4902293	Total	59396	120848	15146	0.4915	16174	29104	15146	0.508507		15624.4	30203.3	14596.4		4.16731e-18		0.963605	60424	0.995355		0.491493	0
c14orf6	0	rs1429539	African	5358	10394	1414	0.5155	1253	2530	1414	0.48451		1220	2596.01	1381		0.186395		0.974574	5197	0.998847	0.19	0.48451	0	0.115532
c14orf6	0	rs1429539	East Asian	1472	8590	127	0.1714	2950	1218	127	0.828638		2949.12	1219.76	126.122		0.995564		0.998561	4295	0.992605	0.02	0.171362	0	0.115532
c14orf6	0	rs1429539	European (Finnish)	1982	6598	266	0.3004	1583	1450	266	0.699606		1614.69	1386.62	297.691		0.0318624		1.04571	3299	0.997581	0.54	0.300394	0	0.115532
c14orf6	0	rs1429539	European (Non-Finnish)	25073	66564	4738	0.3767	12947	15597	4738	0.623325		12931.2	15628.6	4722.19		0.934127		0.997976	33282	0.997363	0.21	0.376675	0	0.115532
c14orf6	0	rs1429539	Latino	2597	11510	309	0.2256	3467	1979	309	0.77437		3450.98	2011.04	292.98		0.481735		0.984068	5755	0.994127	0.74	0.22563	0	0.115532
c14orf6	0	rs1429539	Other	317	908	60	0.3491	197	197	60	0.650881		192.335	206.329	55.3354		0.628707		0.954784	454	1		0.349119	0	0.115532
c14orf6	0	rs1429539	South Asian	6766	16498	1430	0.4101	2913	3906	1430	0.58989		2870.4	3991.19	1387.4		0.152708		0.978655	8249	0.999152	1.07	0.41011	0	0.115532
c14orf6	0	rs1429539	Total	43565	121062	8344	0.3599	25310	26877	8344	0.640143		24804.6	27887.8	7838.58		5.38564e-18		0.963754	60531	0.997117		0.359857	0
c14orf8	1	indel-rs67967398	African	111	198	35	0.5606	23	41	35	0.439394		19.1136	48.7727	31.1136		0.284455		0.840634	99	0.0190275	0.19	0.439394	2	0.0978295
c14orf8	1	indel-rs67967398	East Asian	39	120	8	0.325	29	23	8	0.675		27.3375	26.325	6.3375		0.619654		0.873694	60	0.0138664	0.02	0.325	2	0.0978295
c14orf8	1	indel-rs67967398	European (Finnish)	0	0	0	NA	0	0	0	#DIV/0!		#DIV/0!	#DIV/0!	#DIV/0!		#DIV/0!		#DIV/0!	0	0	0.54		2	0.0978295
c14orf8	1	indel-rs67967398	European (Non-Finnish)	896	1790	194	0.5006	193	508	194	0.499441		223.25	447.499	224.25		0.000280342		1.1352	895	0.0268205	0.21	0.499441	2	0.0978295
c14orf8	1	indel-rs67967398	Latino	26	72	5	0.3611	15	16	5	0.638889		14.6944	16.6111	4.69444		0.975932		0.963211	36	0.00621869	0.74	0.361111	2	0.0978295
c14orf8	1	indel-rs67967398	Other	26	76	4	0.3421	16	18	4	0.657895		16.4474	17.1053	4.44737		0.949342		1.05231	38	0.0837004		0.342105	2	0.0978295
c14orf8	1	indel-rs67967398	South Asian	1569	4390	252	0.3574	878	1065	252	0.642597		906.383	1008.23	280.383		0.0308388		1.0563	2195	0.265867	1.07	0.357403	2	0.0978295
c14orf8	1	indel-rs67967398	Total	2667	6646	498	0.4013	1154	1671	498	0.598706		1191.13	1596.75	535.126		0.0275211		1.0465	3323	0.0547392		0.401294	2
c14orf9	0	rs1130409	African	3684	10090	691	0.3651	2052	2302	691	0.634886		2033.54	2338.92	672.54		0.533375		0.984215	5045	0.969633	0.19	0.365114	1	0.0903536
c14orf9	0	rs1130409	East Asian	3448	8362	683	0.4123	1416	2082	683	0.587658		1443.88	2026.25	710.877		0.205409		1.02752	4181	0.966258	0.02	0.412342	1	0.0903536
c14orf9	0	rs1130409	European (Finnish)	3364	6368	872	0.5283	692	1620	872	0.471734		708.544	1586.91	888.544		0.500518		1.02085	3184	0.962806	0.54	0.471734	1	0.0903536
c14orf9	0	rs1130409	European (Non-Finnish)	31105	64562	7370	0.4818	8546	16365	7370	0.518215		8668.96	16119.1	7492.96		0.0233565		1.01526	32281	0.967366	0.21	0.481785	1	0.0903536
c14orf9	0	rs1130409	Latino	4256	11004	781	0.3868	2027	2694	781	0.613232		2069.04	2609.91	823.043		0.0575237		1.03222	5502	0.950423	0.74	0.386768	1	0.0903536
c14orf9	0	rs1130409	Other	379	880	90	0.4307	151	199	90	0.569318		142.614	215.772	81.6142		0.264695		0.922272	440	0.969163		0.430682	1	0.0903536
c14orf9	0	rs1130409	South Asian	3920	15934	481	0.246	4528	2958	481	0.753985		4529.19	2955.62	482.189		0.997425		1.0008	7967	0.964995	1.07	0.246015	1	0.0903536
c14orf9	0	rs1130409	Total	50156	117200	10968	0.428	19412	28220	10968	0.572048		19176.2	28691.6	10732.2		0.000364516		0.983562	58600	0.965308		0.427952	1
C15orf1	0	rs10689979	African	191	362	48	0.5276	38	95	48	0.472376		40.3881	90.2238	50.3881		0.775988		1.05294	181	0.0347876	0.19	0.472376	2	0.130469
C15orf1	0	rs10689979	East Asian	12	62	2	0.1935	21	8	2	0.806452		20.1613	9.67742	1.16129		0.627703		0.826667	31	0.00716432	0.02	0.193548	2	0.130469
C15orf1	0	rs10689979	European (Finnish)	1	2	0	0.5	0	1	0	0.5		0.25	0.5	0.25		0.606531		2	1	0.000302389	0.54	0.5	2	0.130469
C15orf1	0	rs10689979	European (Non-Finnish)	328	882	59	0.3719	172	210	59	0.628118		173.989	206.023	60.9887		0.921107		1.01931	441	0.0132155	0.21	0.371882	2	0.130469
C15orf1	0	rs10689979	Latino	34	96	5	0.3542	19	24	5	0.645833		20.0208	21.9583	6.02083		0.812627		1.09298	48	0.00829159	0.74	0.354167	2	0.130469
C15orf1	0	rs10689979	Other	6	14	0	0.4286	1	6	0	0.571429		2.28571	3.42857	1.28571		0.139631		1.75	7	0.0154185		0.428571	2	0.130469
C15orf1	0	rs10689979	South Asian	64	110	18	0.5818	9	28	18	0.418182		9.61818	26.7636	18.6182		0.943003		1.0462	55	0.00666182	1.07	0.418182	2	0.130469
C15orf1	0	rs10689979	Total	636	1528	132	0.4162	260	372	132	0.58377		260.361	371.277	132.361		0.998554		1.00195	764	0.0125852		0.41623	2
C15orf12	0	rs13737	African	4941	10214	1202	0.4837	1368	2537	1202	0.516252		1361.1	2550.8	1195.1		0.927965		0.994589	5107	0.981549	0.19	0.483748	0	0.101264
C15orf12	0	rs13737	East Asian	3136	8546	570	0.367	1707	1996	570	0.633045		1712.39	1985.23	575.386		0.939036		1.00543	4273	0.98752	0.02	0.366955	0	0.101264
C15orf12	0	rs13737	European (Finnish)	1135	6570	108	0.1728	2258	919	108	0.827245		2248.04	938.923	98.0384		0.477334		0.978781	3285	0.993347	0.54	0.172755	0	0.101264
C15orf12	0	rs13737	European (Non-Finnish)	16384	65076	2135	0.2518	18289	12114	2135	0.748233		18216.5	12259	2062.48		0.102537		0.988168	32538	0.975067	0.21	0.251767	0	0.101264
C15orf12	0	rs13737	Latino	3135	11490	427	0.2728	3037	2281	427	0.727154		3037.69	2279.63	427.686		0.99896		1.0006	5745	0.992399	0.74	0.272846	0	0.101264
C15orf12	0	rs13737	Other	280	888	49	0.3153	213	182	49	0.684685		208.144	191.712	44.1441		0.565694		0.949342	444	0.977974		0.315315	0	0.101264
C15orf12	0	rs13737	South Asian	6288	16420	1250	0.3829	3172	3788	1250	0.617052		3125.99	3880.03	1203.99		0.0993421		0.976282	8210	0.994428	1.07	0.382948	0	0.101264
C15orf12	0	rs13737	Total	35299	119204	5741	0.2961	30044	23817	5741	0.703877		29529.4	24846.2	5226.42		6.22416e-23		0.958578	59602	0.981814		0.296123	0
C15orf13	1	indel-rs2652810	African	3343	10370	527	0.3224	2369	2289	527	0.677628		2380.85	2265.31	538.845		0.753117		1.01046	5185	0.99654	0.19	0.322372	2	0.0881252
C15orf13	1	indel-rs2652810	East Asian	3815	8602	875	0.4435	1361	2065	875	0.556498		1331.98	2123.04	845.979		0.200423		0.972661	4301	0.993991	0.02	0.443502	2	0.0881252
C15orf13	1	indel-rs2652810	European (Finnish)	3576	6588	968	0.5428	686	1640	968	0.457195		688.536	1634.93	970.536		0.98428		1.0031	3294	0.996069	0.54	0.457195	2	0.0881252
C15orf13	1	indel-rs2652810	European (Non-Finnish)	34978	66442	9256	0.5264	7499	16466	9256	0.473556		7449.98	16564	9206.98		0.558845		0.994081	33221	0.995535	0.21	0.473556	2	0.0881252
C15orf13	1	indel-rs2652810	Latino	4100	11542	747	0.3552	2418	2606	747	0.644776		2399.21	2643.58	728.21		0.558161		0.985784	5771	0.996891	0.74	0.355224	2	0.0881252
C15orf13	1	indel-rs2652810	Other	453	900	123	0.5033	120	207	123	0.496667		111.005	224.99	114.005		0.237277		0.920041	450	0.991189		0.496667	2	0.0881252
C15orf13	1	indel-rs2652810	South Asian	6274	16484	1252	0.3806	3220	3770	1252	0.619388		3161.98	3886.04	1193.98		0.0253556		0.970138	8242	0.998304	1.07	0.380612	2	0.0881252
C15orf13	1	indel-rs2652810	Total	56539	120928	13748	0.4675	17673	29043	13748	0.532457		17142.2	30104.6	13217.2		4.70781e-17		0.964736	60464	0.996014		0.467543	0
C15orf16	0	rs1459198	African	8650	10216	3678	0.8467	136	1294	3678	0.153289		120.025	1325.95	3662.03		0.226992		0.975904	5108	0.981741	0.19	0.153289	0	0.200092
C15orf16	0	rs1459198	East Asian	7873	8622	3587	0.9131	25	699	3587	0.0868708		32.5331	683.934	3594.53		0.351343		1.02203	4311	0.996302	0.02	0.0868708	0	0.200092
C15orf16	0	rs1459198	European (Finnish)	2960	6570	656	0.4505	981	1648	656	0.549467		991.788	1626.42	666.788		0.748954		1.01327	3285	0.993347	0.54	0.450533	0	0.200092
C15orf16	0	rs1459198	European (Non-Finnish)	31012	65858	7224	0.4709	9141	16564	7224	0.529108		9218.65	16408.7	7301.65		0.228816		1.00946	32929	0.986785	0.21	0.470892	0	0.200092
C15orf16	0	rs1459198	Latino	7851	11502	2703	0.6826	603	2445	2703	0.317423		579.456	2492.09	2679.46		0.358211		0.981105	5751	0.993436	0.74	0.317423	0	0.200092
C15orf16	0	rs1459198	Other	472	892	132	0.5291	106	208	132	0.470852		98.8789	222.242	124.879		0.400194		0.935916	446	0.982379		0.470852	0	0.200092
C15orf16	0	rs1459198	South Asian	6598	15700	1424	0.4203	2676	3750	1424	0.579745		2638.42	3825.16	1386.42		0.219739		0.980351	7850	0.950824	1.07	0.420255	0	0.200092
C15orf16	0	rs1459198	Total	65416	119360	19404	0.5481	13668	26608	19404	0.451944		12189.8	29564.3	17925.8		2.59449e-130		0.900003	59680	0.983099		0.451944	0
C15orf17	0	rs1130741	African	3460	10404	548	0.3326	2290	2364	548	0.667436		2317.34	2309.33	575.336		0.232737		1.02367	5202	0.999808	0.19	0.332564	0	0.131393
C15orf17	0	rs1130741	East Asian	1972	8616	226	0.2289	2562	1520	226	0.771123		2561.67	1520.66	225.672		0.9996		0.999569	4308	0.995609	0.02	0.228877	0	0.131393
C15orf17	0	rs1130741	European (Finnish)	2880	6614	625	0.4354	1052	1630	625	0.56456		1054.03	1625.93	627.034		0.989707		1.0025	3307	1	0.54	0.43544	0	0.131393
C15orf17	0	rs1130741	European (Non-Finnish)	35144	66680	9315	0.5271	7511	16514	9315	0.472945		7457.4	16621.2	9261.4		0.499902		0.993551	33340	0.999101	0.21	0.472945	0	0.131393
C15orf17	0	rs1130741	Latino	5987	11540	1585	0.5188	1368	2817	1585	0.481196		1336.04	2880.92	1553.04		0.241665		0.977813	5770	0.996718	0.74	0.481196	0	0.131393
C15orf17	0	rs1130741	Other	375	908	85	0.413	164	205	85	0.587004		156.437	220.127	77.4367		0.342347		0.931282	454	1		0.412996	0	0.131393
C15orf17	0	rs1130741	South Asian	3254	16508	363	0.1971	5363	2528	363	0.802883		5320.71	2612.58	320.709		0.0132241		0.967625	8254	0.999758	1.07	0.197117	0	0.131393
C15orf17	0	rs1130741	Total	53072	121270	12747	0.4376	20310	27578	12747	0.562365		19176.1	29845.8	11613.1		9.53139e-77		0.924015	60635	0.99883		0.437635	0
C15orf18	0	rs57779835	African	15	114	0	0.1316	42	15	0	0.868421		42.9868	13.0263	0.986842		0.519821		1.15152	57	0.0109552	0.19	0.131579	2	0.143685
C15orf18	0	rs57779835	East Asian	57	118	12	0.4831	14	33	12	0.516949		15.7669	29.4661	13.7669		0.65422		1.11993	59	0.0136353	0.02	0.483051	2	0.143685
C15orf18	0	rs57779835	European (Finnish)	0	0	0	NA	0	0	0	#DIV/0!		#DIV/0!	#DIV/0!	#DIV/0!		#DIV/0!		#DIV/0!	0	0	0.54		2	0.143685
C15orf18	0	rs57779835	European (Non-Finnish)	196	1236	8	0.1586	430	180	8	0.841424		437.54	164.919	15.5405		0.075481		1.09144	618	0.0185196	0.21	0.158576	2	0.143685
C15orf18	0	rs57779835	Latino	7	52	0	0.1346	19	7	0	0.865385		19.4712	6.05769	0.471154		0.730104		1.15556	26	0.00449128	0.74	0.134615	2	0.143685
C15orf18	0	rs57779835	Other	12	66	1	0.1818	22	10	1	0.818182		22.0909	9.81818	1.09091		0.994358		1.01852	33	0.0726872		0.181818	2	0.143685
C15orf18	0	rs57779835	South Asian	309	3442	6	0.08977	1418	297	6	0.910227		1425.87	281.26	13.87		0.067549		1.05596	1721	0.208454	1.07	0.0897734	2	0.143685
C15orf18	0	rs57779835	Total	596	5028	27	0.1185	1945	542	27	0.881464		1953.32	525.352	35.3238		0.283025		1.03169	2514	0.0414127		0.118536	2
C15orf19	0	rs1058734	African	2272	7704	310	0.2949	1890	1652	310	0.705088		1915.02	1601.96	335.02		0.152709		1.03124	3852	0.740342	0.19	0.294912	2	0.124355
C15orf19	0	rs1058734	East Asian	635	6260	26	0.1014	2521	583	26	0.898562		2527.21	570.587	32.2065		0.476798		1.02175	3130	0.723365	0.02	0.101438	2	0.124355
C15orf19	0	rs1058734	European (Finnish)	1863	4350	324	0.4283	636	1215	324	0.571724		710.939	1065.12	398.939		4.44947e-10		1.14071	2175	0.657696	0.54	0.428276	2	0.124355
C15orf19	0	rs1058734	European (Non-Finnish)	24832	52952	5128	0.469	6772	14576	5128	0.531047		7466.52	13187	5822.52		1.62451e-64		1.10533	26476	0.793407	0.21	0.468953	2	0.124355
C15orf19	0	rs1058734	Latino	2201	7686	315	0.2864	1957	1571	315	0.713635		1957.14	1570.71	315.144		0.999935		1.00018	3843	0.663845	0.74	0.286365	2	0.124355
C15orf19	0	rs1058734	Other	286	686	51	0.4169	108	184	51	0.58309		116.618	166.764	59.6181		0.160083		1.10336	343	0.755507		0.41691	2	0.124355
C15orf19	0	rs1058734	South Asian	4036	13440	613	0.3003	3297	2810	613	0.699702		3290	2824	606.001		0.920752		0.995043	6720	0.813953	1.07	0.300298	2	0.124355
C15orf19	0	rs1058734	Total	36125	93078	6767	0.3881	17181	22591	6767	0.611885		17424.3	22104.3	7010.33		1.26273e-05		1.02202	46539	0.766629		0.388115	2
C15orf2	0	rs3742950	African	8297	10398	3328	0.7979	230	1641	3328	0.202058		212.262	1676.48	3310.26		0.312226		0.978839	5199	0.999231	0.19	0.202058	0	0.159002
C15orf2	0	rs3742950	East Asian	4271	8634	1043	0.4947	1089	2185	1043	0.505328		1102.37	2158.25	1056.37		0.717873		1.01239	4317	0.997689	0.02	0.494672	0	0.159002
C15orf2	0	rs3742950	European (Finnish)	2718	6608	552	0.4113	1138	1614	552	0.58868		1144.98	1600.03	558.983		0.881725		1.00873	3304	0.999093	0.54	0.41132	0	0.159002
C15orf2	0	rs3742950	European (Non-Finnish)	22259	66698	3720	0.3337	14810	14819	3720	0.666272		14804.2	14830.5	3714.23		0.989946		0.999222	33349	0.999371	0.21	0.333728	0	0.159002
C15orf2	0	rs3742950	Latino	4111	11568	738	0.3554	2411	2635	738	0.644623		2403.48	2650.05	730.477		0.910993		0.994323	5784	0.999136	0.74	0.355377	0	0.159002
C15orf2	0	rs3742950	Other	376	906	78	0.415	155	220	78	0.584989		155.022	219.956	78.0221		0.999991		1.0002	453	0.997797		0.415011	0	0.159002
C15orf2	0	rs3742950	South Asian	6416	16510	1281	0.3886	3120	3854	1281	0.611387		3085.67	3922.66	1246.67		0.282376		0.982497	8255	0.999879	1.07	0.388613	0	0.159002
C15orf2	0	rs3742950	Total	48448	121322	10740	0.3993	22953	26968	10740	0.600666		21886.5	29101.1	9673.47		1.69471e-71		0.926701	60661	0.999259		0.399334	0
C15orf20	0	rs1872592	African	4293	10392	903	0.4131	1806	2487	903	0.586894		1789.73	2519.53	886.733		0.648425		0.987087	5196	0.998655	0.19	0.413106	0	0.157058
C15orf20	0	rs1872592	East Asian	7684	8654	3408	0.8879	51	868	3408	0.112087		54.3621	861.276	3411.36		0.87645		1.00781	4327	1	0.02	0.112087	0	0.157058
C15orf20	0	rs1872592	European (Finnish)	4035	6612	1227	0.6103	498	1581	1227	0.389746		502.188	1572.62	1231.19		0.954199		1.00533	3306	0.999698	0.54	0.389746	0	0.157058
C15orf20	0	rs1872592	European (Non-Finnish)	39374	66714	11594	0.5902	5577	16186	11594	0.409809		5602.09	16135.8	11619.1		0.851041		1.00311	33357	0.99961	0.21	0.409809	0	0.157058
C15orf20	0	rs1872592	Latino	9339	11562	3809	0.8077	251	1721	3809	0.192268		213.706	1795.59	3771.71		0.00682091		0.95846	5781	0.998618	0.74	0.192268	0	0.157058
C15orf20	0	rs1872592	Other	569	908	188	0.6267	73	193	188	0.373348		63.2825	212.435	178.282		0.149575		0.908513	454	1		0.373348	0	0.157058
C15orf20	0	rs1872592	South Asian	9575	16506	2830	0.5801	1508	3915	2830	0.419908		1455.19	4020.62	2777.19		0.0579851		0.973731	8253	0.999637	1.07	0.419908	0	0.157058
C15orf20	0	rs1872592	Total	74869	121348	23959	0.617	9764	26951	23959	0.383022		8901.25	28676.5	23096.2		1.98646e-48		0.939829	60674	0.999473		0.383022	0
C15orf21	0	rs8042811	African	4136	10374	850	0.3987	1901	2436	850	0.601311		1875.49	2487.02	824.489		0.335695		0.979485	5187	0.996925	0.19	0.398689	0	0.112331
C15orf21	0	rs8042811	East Asian	1201	8632	90	0.1391	3205	1021	90	0.860867		3198.55	1033.9	83.5496		0.714633		0.987522	4316	0.997458	0.02	0.139133	0	0.112331
C15orf21	0	rs8042811	European (Finnish)	541	6614	34	0.0818	2800	473	34	0.918204		2788.13	496.748	22.1259		0.0228419		0.952193	3307	1	0.54	0.0817962	0	0.112331
C15orf21	0	rs8042811	European (Non-Finnish)	7940	66642	467	0.1191	25848	7006	467	0.880856		25854	6994	473.002		0.952106		1.00172	33321	0.998532	0.21	0.119144	0	0.112331
C15orf21	0	rs8042811	Latino	784	11546	38	0.0679	5027	708	38	0.932098		5015.62	730.765	26.6177		0.0607402		0.968848	5773	0.997236	0.74	0.0679023	0	0.112331
C15orf21	0	rs8042811	Other	106	908	4	0.1167	352	98	4	0.88326		354.187	93.6256	6.18722		0.609238		1.04672	454	1		0.11674	0	0.112331
C15orf21	0	rs8042811	South Asian	2194	16494	169	0.133	6222	1856	169	0.866982		6198.92	1902.16	145.921		0.0882009		0.975734	8247	0.99891	1.07	0.133018	0	0.112331
C15orf21	0	rs8042811	Total	16902	121210	1652	0.1394	45355	13598	1652	0.860556		44881.4	14545.1	1178.44		1.58363e-56		0.934884	60605	0.998336		0.139444	0
C15orf22	0	rs9302288	African	45	190	4	0.2368	54	37	4	0.763158		55.3289	34.3421	5.32895		0.752374		1.07739	95	0.0182587	0.19	0.236842	2	0.0841761
C15orf22	0	rs9302288	East Asian	41	134	7	0.306	33	27	7	0.69403		32.2724	28.4552	6.27239		0.916113		0.948859	67	0.0154842	0.02	0.30597	2	0.0841761
C15orf22	0	rs9302288	European (Finnish)	0	0	0	NA	0	0	0	#DIV/0!		#DIV/0!	#DIV/0!	#DIV/0!		#DIV/0!		#DIV/0!	0	0	0.54		2	0.0841761
C15orf22	0	rs9302288	European (Non-Finnish)	346	2732	23	0.1266	1043	300	23	0.873353		1041.91	302.18	21.91		0.965075		0.992785	1366	0.040935	0.21	0.126647	2	0.0841761
C15orf22	0	rs9302288	Latino	11	92	0	0.1196	35	11	0	0.880435		35.6576	9.68478	0.657609		0.654311		1.1358	46	0.0079461	0.74	0.119565	2	0.0841761
C15orf22	0	rs9302288	Other	14	118	1	0.1186	46	12	1	0.881356		45.8305	12.339	0.830508		0.977981		0.972527	59	0.129956		0.118644	2	0.0841761
C15orf22	0	rs9302288	South Asian	722	7506	35	0.09619	3066	652	35	0.90381		3065.72	652.551	34.7245		0.998663		0.999156	3753	0.454578	1.07	0.0961897	2	0.0841761
C15orf22	0	rs9302288	Total	1179	10772	70	0.1095	4277	1039	70	0.89055		4271.52	1049.96	64.521		0.745779		0.989563	5386	0.0887227		0.10945	2
C15orf23	0	rs2289332	African	5246	9798	1399	0.5354	1052	2448	1399	0.464585		1057.39	2437.21	1404.39		0.953131		1.00443	4899	0.941572	0.19	0.464585	0	0.107372
C15orf23	0	rs2289332	East Asian	6317	8620	2302	0.7328	295	1713	2302	0.267169		307.646	1687.71	2314.65		0.616354		1.01499	4310	0.996071	0.02	0.267169	0	0.107372
C15orf23	0	rs2289332	European (Finnish)	5074	6610	1947	0.7676	178	1180	1947	0.232375		178.464	1179.07	1947.46		0.998976		1.00079	3305	0.999395	0.54	0.232375	0	0.107372
C15orf23	0	rs2289332	European (Non-Finnish)	39664	66710	11889	0.5946	5580	15886	11889	0.405426		5482.58	16080.8	11791.6		0.0864473		0.987884	33355	0.99955	0.21	0.405426	0	0.107372
C15orf23	0	rs2289332	Latino	7594	11568	2478	0.6565	668	2638	2478	0.343534		682.602	2608.8	2492.6		0.696001		1.01119	5784	0.999136	0.74	0.343534	0	0.107372
C15orf23	0	rs2289332	Other	529	900	150	0.5878	71	229	150	0.412222		76.4672	218.066	155.467		0.567951		1.05014	450	0.991189		0.412222	0	0.107372
C15orf23	0	rs2289332	South Asian	7650	16506	1829	0.4635	2432	3992	1829	0.536532		2375.76	4104.47	1772.76		0.0451175		0.972598	8253	0.999637	1.07	0.463468	0	0.107372
C15orf23	0	rs2289332	Total	72074	120712	21994	0.5971	10276	28086	21994	0.402926		9798.76	29040.5	21516.8		6.94779e-15		0.967133	60356	0.994235		0.402926	0
C15orf24	0	rs3751642	African	25	10314	0	0.002424	5132	25	0	0.997576		5132.03	24.9394	0.0302986		0.984892		1.00243	5157	0.991159	0.19	0.00242389	1	0.0132694
C15orf24	0	rs3751642	East Asian	352	8632	12	0.04078	3976	328	12	0.959222		3971.18	337.646	7.17702		0.171831		0.971432	4316	0.997458	0.02	0.0407785	1	0.0132694
C15orf24	0	rs3751642	European (Finnish)	116	6612	1	0.01754	3191	114	1	0.982456		3191.02	113.965	1.01754		0.999843		1.00031	3306	0.999698	0.54	0.0175439	1	0.0132694
C15orf24	0	rs3751642	European (Non-Finnish)	789	65664	7	0.01202	32050	775	7	0.987984		32047.7	779.52	4.7402		0.575889		0.994202	32832	0.983878	0.21	0.0120157	1	0.0132694
C15orf24	0	rs3751642	Latino	111	11544	0	0.009615	5661	111	0	0.990385		5661.53	109.933	0.533654		0.761829		1.00971	5772	0.997063	0.74	0.00961538	1	0.0132694
C15orf24	0	rs3751642	Other	9	880	0	0.01023	431	9	0	0.989773		431.046	8.90795	0.0460227		0.976784		1.01033	440	0.969163		0.0102273	1	0.0132694
C15orf24	0	rs3751642	South Asian	20	13840	0	0.001445	6900	20	0	0.998555		6900.01	19.9711	0.0144509		0.99278		1.00145	6920	0.838178	1.07	0.00144509	1	0.0132694
C15orf24	0	rs3751642	Total	1422	117486	20	0.0121	57341	1382	20	0.987896		57329.6	1404.79	8.60564		0.000439721		0.983778	58743	0.967664		0.0121036	1
C15orf25	1	indel-rs376140080	African	259	1364	4	0.1899	427	251	4	0.810117		447.59	209.82	24.5898		1.97527e-06		1.19626	682	0.131078	0.19	0.189883	2	0.148311
C15orf25	1	indel-rs376140080	East Asian	8	72	0	0.1111	28	8	0	0.888889		28.4444	7.11111	0.444444		0.75484		1.125	36	0.00831985	0.02	0.111111	2	0.148311
C15orf25	1	indel-rs376140080	European (Finnish)	193	408	7	0.473	18	179	7	0.526961		56.6483	101.703	45.6483		2.58319e-26		1.76002	204	0.0616873	0.54	0.473039	2	0.148311
C15orf25	1	indel-rs376140080	European (Non-Finnish)	2354	5454	63	0.4316	436	2228	63	0.56839		881.005	1337.99	508.005		9.70652e-263		1.66518	2727	0.0817201	0.21	0.43161	2	0.148311
C15orf25	1	indel-rs376140080	Latino	199	462	3	0.4307	35	193	3	0.569264		74.8582	113.284	42.8582		1.44984e-25		1.70369	231	0.0399033	0.74	0.430736	2	0.148311
C15orf25	1	indel-rs376140080	Other	32	68	1	0.4706	3	30	1	0.529412		9.52941	16.9412	7.52941		4.10332e-05		1.77083	34	0.0748899		0.470588	2	0.148311
C15orf25	1	indel-rs376140080	South Asian	408	932	3	0.4378	61	402	3	0.562232		147.305	229.391	89.3047		5.06755e-58		1.75247	466	0.0564438	1.07	0.437768	2	0.148311
C15orf25	1	indel-rs376140080	Total	3453	8760	81	0.3942	1008	3291	81	0.605822		1607.55	2091.9	680.548		0		1.57321	4380	0.072151		0.394178	2
C15orf26	1	indel-rs369139890	African	1218	5718	0	0.213	1641	1218	0	0.786988		1770.72	958.552	129.724		3.29732e-46		1.27067	2859	0.549491	0.19	0.213012	2	0.057184
C15orf26	1	indel-rs369139890	East Asian	1088	5040	0	0.2159	1432	1088	0	0.784127		1549.43	853.13	117.435		3.35527e-42		1.2753	2520	0.58239	0.02	0.215873	2	0.057184
C15orf26	1	indel-rs369139890	European (Finnish)	437	3972	0	0.11	1549	437	0	0.88998		1573.04	388.921	24.0394		2.56751e-07		1.12362	1986	0.600544	0.54	0.11002	2	0.057184
C15orf26	1	indel-rs369139890	European (Non-Finnish)	8860	37752	0	0.2347	10016	8860	0	0.76531		11055.7	6780.65	1039.67		0		1.30666	18876	0.565658	0.21	0.23469	2	0.057184
C15orf26	1	indel-rs369139890	Latino	1702	6138	0	0.2773	1367	1702	0	0.722711		1602.97	1230.05	235.973		7.86831e-99		1.38368	3069	0.530143	0.74	0.277289	2	0.057184
C15orf26	1	indel-rs369139890	Other	108	504	0	0.2143	144	108	0	0.785714		155.571	84.8571	11.5714		8.50815e-05		1.27273	252	0.555066		0.214286	2	0.057184
C15orf26	1	indel-rs369139890	South Asian	2367	8372	0	0.2827	1819	2367	0	0.717272		2153.61	1697.78	334.609		5.90136e-142		1.39417	4186	0.507025	1.07	0.282728	2	0.057184
C15orf26	1	indel-rs369139890	Total	15780	67496	0	0.2338	17968	15780	0	0.766208		19812.6	12090.8	1844.62		0		1.30513	33748	0.555925		0.233792	2
C15orf27	0	rs937733	African	2279	9198	278	0.2478	2598	1723	278	0.752229		2602.34	1714.33	282.335		0.942873		1.00506	4599	0.883913	0.19	0.247771	1	0.120858
C15orf27	0	rs937733	East Asian	4694	8412	1302	0.558	814	2090	1302	0.441988		821.655	2074.69	1309.66		0.891793		1.00738	4206	0.972036	0.02	0.441988	1	0.120858
C15orf27	0	rs937733	European (Finnish)	1733	6318	226	0.2743	1652	1281	226	0.725704		1663.68	1257.65	237.677		0.580028		1.01857	3159	0.955246	0.54	0.274296	1	0.120858
C15orf27	0	rs937733	European (Non-Finnish)	17201	63414	2305	0.2712	16811	12591	2305	0.728751		16838.9	12535.2	2332.88		0.730757		1.00445	31707	0.950165	0.21	0.271249	1	0.120858
C15orf27	0	rs937733	Latino	4235	11292	795	0.375	2206	2645	795	0.624956		2205.16	2646.69	794.156		0.998853		0.999362	5646	0.975298	0.74	0.375044	1	0.120858
C15orf27	0	rs937733	Other	308	854	67	0.3607	186	174	67	0.639344		174.541	196.918	55.541		0.0554713		0.883616	427	0.940529		0.360656	1	0.120858
C15orf27	0	rs937733	South Asian	8236	16296	2099	0.5054	2011	4038	2099	0.4946		1993.24	4073.52	2081.24		0.733561		0.991279	8148	0.986919	1.07	0.4946	1	0.120858
C15orf27	0	rs937733	Total	38686	115784	7072	0.3341	26278	24542	7072	0.665878		25668.9	25760.2	6462.92		7.74294e-29		0.952712	57892	0.953645		0.334122	1
C15orf29	0	rs74482733	African	43	178	6	0.2416	52	31	6	0.758427		51.1938	32.6124	5.19382		0.896934		0.95056	89	0.0171055	0.19	0.241573	2	0.0359995
C15orf29	0	rs74482733	East Asian	33	130	1	0.2538	33	31	1	0.746154		36.1885	24.6231	4.18846		0.113062		1.25898	65	0.015022	0.02	0.253846	2	0.0359995
C15orf29	0	rs74482733	European (Finnish)	0	0	0	NA	0	0	0	#DIV/0!		#DIV/0!	#DIV/0!	#DIV/0!		#DIV/0!		#DIV/0!	0	0	0.54		2	0.0359995
C15orf29	0	rs74482733	European (Non-Finnish)	397	2418	37	0.1642	849	323	37	0.835815		844.591	331.818	32.5908		0.652495		0.973424	1209	0.0362301	0.21	0.164185	2	0.0359995
C15orf29	0	rs74482733	Latino	18	86	0	0.2093	25	18	0	0.790698		26.8837	14.2326	1.88372		0.221687		1.26471	43	0.00742788	0.74	0.209302	2	0.0359995
C15orf29	0	rs74482733	Other	23	110	1	0.2091	33	21	1	0.790909		34.4045	18.1909	2.40455		0.519039		1.15442	55	0.121145		0.209091	2	0.0359995
C15orf29	0	rs74482733	South Asian	1797	6920	244	0.2597	1907	1309	244	0.740318		1896.32	1330.35	233.324		0.640429		0.983951	3460	0.419089	1.07	0.259682	2	0.0359995
C15orf29	0	rs74482733	Total	2311	9842	289	0.2348	2899	1733	289	0.76519		2881.32	1768.35	271.323		0.374008		0.980007	4921	0.0810628		0.23481	2
C15orf3	0	rs34224664	African	122	416	13	0.2933	99	96	13	0.706731		103.889	86.2212	17.8894		0.262431		1.11342	208	0.0399769	0.19	0.293269	2	0.090573
C15orf3	0	rs34224664	East Asian	80	180	22	0.4444	32	36	22	0.555556		27.7778	44.4444	17.7778		0.19701		0.81	90	0.0207996	0.02	0.444444	2	0.090573
C15orf3	0	rs34224664	European (Finnish)	1	2	0	0.5	0	1	0	0.5		0.25	0.5	0.25		0.606531		2	1	0.000302389	0.54	0.5	2	0.090573
C15orf3	0	rs34224664	European (Non-Finnish)	1716	3064	435	0.5601	251	846	435	0.439948		296.525	754.95	480.525		1.44963e-05		1.1206	1532	0.0459095	0.21	0.439948	2	0.090573
C15orf3	0	rs34224664	Latino	84	154	21	0.5455	14	42	21	0.454545		15.9091	38.1818	22.9091		0.680451		1.1	77	0.0133011	0.74	0.454545	2	0.090573
C15orf3	0	rs34224664	Other	56	110	12	0.5091	11	32	12	0.490909		13.2545	27.4909	14.2545		0.477195		1.16402	55	0.121145		0.490909	2	0.090573
C15orf3	0	rs34224664	South Asian	3253	6330	788	0.5139	700	1677	788	0.486098		747.862	1581.28	835.862		0.00303014		1.06054	3165	0.383358	1.07	0.486098	2	0.090573
C15orf3	0	rs34224664	Total	5312	10256	1291	0.5179	1107	2730	1291	0.482059		1191.65	2560.7	1375.65		1.35679e-05		1.06612	5128	0.0844727		0.482059	2
C15orf30	0	rs2304896	African	2609	10406	324	0.2507	2918	1961	324	0.749279		2921.07	1954.87	327.065		0.974741		1.00314	5203	1	0.19	0.250721	0	0.104232
C15orf30	0	rs2304896	East Asian	1061	8648	67	0.1227	3330	927	67	0.877313		3328.09	930.829	65.0856		0.964082		0.995887	4324	0.999307	0.02	0.122687	0	0.104232
C15orf30	0	rs2304896	European (Finnish)	2149	6612	334	0.325	1491	1481	334	0.674985		1506.23	1450.54	349.229		0.482494		1.021	3306	0.999698	0.54	0.325015	0	0.104232
C15orf30	0	rs2304896	European (Non-Finnish)	20274	66716	3116	0.3039	16200	14042	3116	0.696115		16164.5	14113	3080.48		0.655392		0.994967	33358	0.99964	0.21	0.303885	0	0.104232
C15orf30	0	rs2304896	Latino	5081	11578	1136	0.4388	1844	2809	1136	0.56115		1822.9	2851.21	1114.9		0.530338		0.985197	5789	1	0.74	0.43885	0	0.104232
C15orf30	0	rs2304896	Other	233	906	31	0.2572	251	171	31	0.742826		249.961	173.078	29.9608		0.967867		0.987992	453	0.997797		0.257174	0	0.104232
C15orf30	0	rs2304896	South Asian	2777	16512	276	0.1682	5755	2225	276	0.831819		5712.52	2309.96	233.519		0.00375579		0.963219	8256	1	1.07	0.168181	0	0.104232
C15orf30	0	rs2304896	Total	34184	121378	5284	0.2816	31789	23616	5284	0.718367		31318.7	24556.7	4813.66		4.59675e-20		0.961694	60689	0.99972		0.281633	0
C15orf32	0	rs7178722	African	8544	10402	3515	0.8214	172	1514	3515	0.178619		165.938	1526.12	3508.94		0.848616		0.992055	5201	0.999616	0.19	0.178619	0	0.161817
C15orf32	0	rs7178722	East Asian	3452	8616	688	0.4006	1544	2076	688	0.59935		1547.52	2068.96	691.522		0.975344		1.0034	4308	0.995609	0.02	0.40065	0	0.161817
C15orf32	0	rs7178722	European (Finnish)	3055	6610	698	0.4622	948	1659	698	0.537821		955.978	1643.04	705.978		0.855703		1.00971	3305	0.999395	0.54	0.462179	0	0.161817
C15orf32	0	rs7178722	European (Non-Finnish)	31042	66474	7315	0.467	9510	16412	7315	0.53302		9442.99	16546	7247.99		0.336117		0.9919	33237	0.996014	0.21	0.46698	0	0.161817
C15orf32	0	rs7178722	Latino	3565	11558	594	0.3084	2808	2377	594	0.691556		2763.8	2465.4	549.802		0.024365		0.964145	5779	0.998273	0.74	0.308444	0	0.161817
C15orf32	0	rs7178722	Other	402	900	89	0.4467	137	224	89	0.553333		137.78	222.44	89.78		0.988995		1.00701	450	0.991189		0.446667	0	0.161817
C15orf32	0	rs7178722	South Asian	6660	15780	1426	0.4221	2656	3808	1426	0.577947		2635.44	3849.13	1405.44		0.637409		0.989316	7890	0.955669	1.07	0.422053	0	0.161817
C15orf32	0	rs7178722	Total	56720	120340	14325	0.4713	17775	28070	14325	0.528669		16817	29986.1	13367		4.47544e-54		0.936101	60170	0.991171		0.471331	0
C15orf33	0	rs12902107	African	6151	9914	1881	0.6204	687	2389	1881	0.379564		714.15	2334.7	1908.15		0.261663		1.02326	4957	0.95272	0.19	0.379564	1	0.113877
C15orf33	0	rs12902107	East Asian	7691	8264	3585	0.9307	26	521	3585	0.0693369		19.865	533.27	3578.87		0.334954		0.976991	4132	0.954934	0.02	0.0693369	1	0.113877
C15orf33	0	rs12902107	European (Finnish)	4286	6502	1432	0.6592	397	1422	1432	0.340818		377.627	1460.75	1412.63		0.31864		0.973475	3251	0.983066	0.54	0.340818	1	0.113877
C15orf33	0	rs12902107	European (Non-Finnish)	47464	64796	17239	0.7325	2173	12986	17239	0.267486		2318.03	12695.9	17384		0.000212733		1.02285	32398	0.970872	0.21	0.267486	1	0.113877
C15orf33	0	rs12902107	Latino	9776	11364	4215	0.8603	121	1346	4215	0.13974		110.953	1366.09	4204.95		0.540831		0.985291	5682	0.981517	0.74	0.13974	1	0.113877
C15orf33	0	rs12902107	Other	622	886	221	0.702	42	180	221	0.297968		39.3318	185.336	218.332		0.832245		0.971207	443	0.975771		0.297968	1	0.113877
C15orf33	0	rs12902107	South Asian	10923	16256	3674	0.6719	879	3575	3674	0.328063		874.781	3583.44	3669.78		0.977721		0.997645	8128	0.984496	1.07	0.328063	1	0.113877
C15orf33	0	rs12902107	Total	86913	117982	32247	0.7367	4325	22419	32247	0.263337		4090.81	22887.4	32012.8		4.31614e-06		0.979535	58991	0.971749		0.263337	1
C15orf34	0	rs1800428	African	84	10040	0	0.008367	4936	84	0	0.991633		4936.35	83.2972	0.351394		0.836378		1.00844	5020	0.964828	0.19	0.00836653	0	0.0356787
C15orf34	0	rs1800428	East Asian	1025	8564	55	0.1197	3312	915	55	0.880313		3318.34	902.321	61.3396		0.655244		1.01405	4282	0.9896	0.02	0.119687	0	0.0356787
C15orf34	0	rs1800428	European (Finnish)	160	6566	2	0.02437	3125	156	2	0.975632		3124.95	156.101	1.94944		0.999311		0.999352	3283	0.992743	0.54	0.024368	0	0.0356787
C15orf34	0	rs1800428	European (Non-Finnish)	2701	65534	58	0.04122	30124	2585	58	0.958785		30121.7	2589.68	55.6612		0.947951		0.998194	32767	0.98193	0.21	0.0412152	0	0.0356787
C15orf34	0	rs1800428	Latino	356	11528	8	0.03088	5416	340	8	0.969119		5413.5	345.006	5.49688		0.545078		0.985489	5764	0.995681	0.74	0.0308813	0	0.0356787
C15orf34	0	rs1800428	Other	33	892	0	0.037	413	33	0	0.963004		413.61	31.7791	0.610426		0.719561		1.03842	446	0.982379		0.0369955	0	0.0356787
C15orf34	0	rs1800428	South Asian	807	16492	30	0.04893	7469	747	30	0.951067		7458.74	767.511	19.7444		0.0526229		0.973276	8246	0.998789	1.07	0.0489328	0	0.0356787
C15orf34	0	rs1800428	Total	5166	119616	153	0.04319	54795	4860	153	0.956812		54753.6	4942.89	111.555		0.000222746		0.983231	59808	0.985207		0.0431882	0
C15orf36	0	rs4514650	African	1120	8990	63	0.1246	3438	994	63	0.875417		3444.77	980.467	69.7664		0.651705		1.0138	4495	0.863925	0.19	0.124583	1	0.178625
C15orf36	0	rs4514650	East Asian	4836	8398	1380	0.5759	743	2076	1380	0.424149		755.409	2051.18	1392.41		0.735401		1.0121	4199	0.970418	0.02	0.424149	1	0.178625
C15orf36	0	rs4514650	European (Finnish)	1390	6594	142	0.2108	2049	1106	142	0.789202		2053.5	1096.99	146.504		0.89478		1.00821	3297	0.996976	0.54	0.210798	1	0.178625
C15orf36	0	rs4514650	European (Non-Finnish)	5406	60594	260	0.08922	25151	4886	260	0.910783		25132.2	4923.69	241.153		0.411542		0.992344	30297	0.907911	0.21	0.0892168	1	0.178625
C15orf36	0	rs4514650	Latino	4850	11396	1110	0.4256	1958	2630	1110	0.574412		1880.05	2785.9	1032.05		0.000133465		0.94404	5698	0.984281	0.74	0.425588	1	0.178625
C15orf36	0	rs4514650	Other	107	760	6	0.1408	279	95	6	0.859211		280.532	91.9355	7.53224		0.809689		1.03333	380	0.837004		0.140789	1	0.178625
C15orf36	0	rs4514650	South Asian	2328	9310	324	0.2501	2651	1680	324	0.749946		2618.06	1745.87	291.063		0.0363838		0.962268	4655	0.563832	1.07	0.250054	1	0.178625
C15orf36	0	rs4514650	Total	20037	106042	3285	0.189	36269	13467	3285	0.811047		34877	16250.9	1893.03		0		0.828691	53021	0.873406		0.188953	1
C15orf37	0	rs2733102	African	2285	9746	278	0.2345	2866	1729	278	0.765545		2855.87	1749.27	267.865		0.720969		0.988412	4873	0.936575	0.19	0.234455	0	0.0740845
C15orf37	0	rs2733102	East Asian	4063	8576	945	0.4738	1170	2173	945	0.526236		1187.45	2138.1	962.452		0.564766		1.01632	4288	0.990987	0.02	0.473764	0	0.0740845
C15orf37	0	rs2733102	European (Finnish)	1968	6600	317	0.2982	1649	1334	317	0.701818		1625.41	1381.18	293.411		0.145852		0.965842	3300	0.997883	0.54	0.298182	0	0.0740845
C15orf37	0	rs2733102	European (Non-Finnish)	21597	66564	3595	0.3245	15280	14407	3595	0.675545		15188.6	14589.8	3503.62		0.0734591		0.987474	33282	0.997363	0.21	0.324455	0	0.0740845
C15orf37	0	rs2733102	Latino	4370	11540	849	0.3787	2249	2672	849	0.621317		2227.42	2715.16	827.422		0.482463		0.984106	5770	0.996718	0.74	0.378683	0	0.0740845
C15orf37	0	rs2733102	Other	322	892	56	0.361	180	210	56	0.639013		182.119	205.762	58.1188		0.909749		1.02059	446	0.982379		0.360987	0	0.0740845
C15orf37	0	rs2733102	South Asian	5892	16488	1069	0.3574	3421	3754	1069	0.642649		3404.76	3786.49	1052.76		0.738255		0.99142	8244	0.998547	1.07	0.357351	0	0.0740845
C15orf37	0	rs2733102	Total	40497	120406	7109	0.3363	26815	26279	7109	0.663663		26516.3	26876.4	6810.32		3.48301e-07		0.977774	60203	0.991714		0.336337	0
C15orf38	0	rs1256843	African	34	9784	0	0.003475	4858	34	0	0.996525		4858.06	33.8818	0.059076		0.970694		1.00349	4892	0.940227	0.19	0.00347506	0	0.0167996
C15orf38	0	rs1256843	East Asian	0	8624	0	0	4312	0	0	1		4312	0	0		#DIV/0!		#DIV/0!	4312	0.996533	0.02	0	0	0.0167996
C15orf38	0	rs1256843	European (Finnish)	298	6612	7	0.04507	3015	284	7	0.95493		3014.72	284.569	6.71537		0.993407		0.998	3306	0.999698	0.54	0.0450696	0	0.0167996
C15orf38	0	rs1256843	European (Non-Finnish)	1656	66358	17	0.02496	31540	1622	17	0.975044		31543.7	1614.67	20.6632		0.710674		1.00454	33179	0.994276	0.21	0.0249555	0	0.0167996
C15orf38	0	rs1256843	Latino	33	11560	0	0.002855	5747	33	0	0.997145		5747.05	32.9058	0.0471021		0.976592		1.00286	5780	0.998445	0.74	0.00285467	0	0.0167996
C15orf38	0	rs1256843	Other	23	886	4	0.02596	424	15	4	0.974041		420.299	22.4029	0.298533		3.13305e-11		0.669555	443	0.975771		0.0259594	0	0.0167996
C15orf38	0	rs1256843	South Asian	107	15694	4	0.006818	7744	99	4	0.993182		7740.36	106.27	0.364757		1.05797e-08		0.931585	7847	0.95046	1.07	0.00681789	0	0.0167996
C15orf38	0	rs1256843	Total	2151	119518	32	0.018	57640	2087	32	0.982003		57627.4	2112.29	19.3561		0.0138091		0.988028	59759	0.9844		0.0179973	0
C15orf39	0	rs28509789	African	4574	10050	1050	0.4551	1501	2474	1050	0.544876		1491.87	2492.26	1040.87		0.873814		0.992673	5025	0.965789	0.19	0.455124	1	0.090691
C15orf39	0	rs28509789	East Asian	2652	8538	425	0.3106	2042	1802	425	0.689389		2028.87	1828.26	411.871		0.643833		0.985637	4269	0.986596	0.02	0.310611	1	0.090691
C15orf39	0	rs28509789	European (Finnish)	1421	6416	160	0.2215	1947	1101	160	0.778522		1944.36	1106.28	157.36		0.964116		0.995227	3208	0.970064	0.54	0.221478	1	0.090691
C15orf39	0	rs28509789	European (Non-Finnish)	17215	64968	2313	0.265	17582	12589	2313	0.735023		17549.8	12653.4	2280.79		0.656335		0.994908	32484	0.973449	0.21	0.264977	1	0.090691
C15orf39	0	rs28509789	Latino	3806	11420	617	0.3333	2521	2572	617	0.666725		2538.22	2537.56	634.222		0.590944		1.01357	5710	0.986353	0.74	0.333275	1	0.090691
C15orf39	0	rs28509789	Other	308	862	59	0.3573	182	190	59	0.642691		178.026	197.949	55.0255		0.706449		0.959843	431	0.949339		0.357309	1	0.090691
C15orf39	0	rs28509789	South Asian	7442	16046	1781	0.4638	2362	3880	1781	0.536208		2306.77	3990.46	1725.77		0.0462393		0.972318	8023	0.971778	1.07	0.463792	1	0.090691
C15orf39	0	rs28509789	Total	37418	118300	6405	0.3163	28137	24608	6405	0.683702		27649.6	25582.8	5917.61		2.25059e-19		0.961897	59150	0.974368		0.316298	1
C15orf4	1	indel-rs367896481	African	2053	6652	230	0.3086	1503	1593	230	0.691371		1589.81	1419.38	316.808		1.56428e-11		1.12232	3326	0.639247	0.19	0.308629	2	0.108748
C15orf4	1	indel-rs367896481	East Asian	111	4290	1	0.02587	2035	109	1	0.974126		2035.44	108.128	1.43601		0.932621		1.00806	2145	0.495725	0.02	0.0258741	2	0.108748
C15orf4	1	indel-rs367896481	European (Finnish)	34	4392	0	0.007741	2162	34	0	0.992259		2162.13	33.7368	0.131603		0.935352		1.0078	2196	0.664046	0.54	0.00774135	2	0.108748
C15orf4	1	indel-rs367896481	European (Non-Finnish)	622	34026	1	0.01828	16392	620	1	0.98172		16396.7	610.63	5.68512		0.13492		1.01535	17013	0.509829	0.21	0.0182801	2	0.108748
C15orf4	1	indel-rs367896481	Latino	179	5876	0	0.03046	2759	179	0	0.969537		2761.73	173.547	2.72643		0.234517		1.03142	2938	0.507514	0.74	0.0304629	2	0.108748
C15orf4	1	indel-rs367896481	Other	8	466	0	0.01717	225	8	0	0.982833		225.069	7.86266	0.0686695		0.96508		1.01747	233	0.513216		0.0171674	2	0.108748
C15orf4	1	indel-rs367896481	South Asian	175	5710	0	0.03065	2680	175	0	0.969352		2682.68	169.637	2.6817		0.240033		1.03162	2855	0.345809	1.07	0.030648	2	0.108748
C15orf4	1	indel-rs367896481	Total	3182	61412	232	0.05181	27756	2718	232	0.948186		27606.4	3017.13	82.436		2.88645e-66		0.900857	30706	0.505815		0.051814	2
C15orf40	0	rs4842860	African	7015	9976	2448	0.7032	421	2119	2448	0.296812		439.431	2082.14	2466.43		0.457644		1.0177	4988	0.958678	0.19	0.296812	1	0.114463
C15orf40	0	rs4842860	East Asian	5585	8434	1840	0.6622	472	1905	1840	0.337799		481.195	1886.61	1849.2		0.818443		1.00975	4217	0.974578	0.02	0.337799	1	0.114463
C15orf40	0	rs4842860	European (Finnish)	3955	6268	1212	0.631	391	1531	1212	0.369017		426.768	1459.46	1247.77		0.0231721		1.04902	3134	0.947687	0.54	0.369017	1	0.114463
C15orf40	0	rs4842860	European (Non-Finnish)	41423	64762	13205	0.6396	4163	15013	13205	0.360381		4205.47	14928.1	13247.5		0.592085		1.00569	32381	0.970363	0.21	0.360381	1	0.114463
C15orf40	0	rs4842860	Latino	8245	11364	2984	0.7255	421	2277	2984	0.274463		428.025	2262.95	2991.03		0.896258		1.00621	5682	0.981517	0.74	0.274463	1	0.114463
C15orf40	0	rs4842860	Other	521	862	161	0.6044	71	199	161	0.395592		67.4484	206.103	157.448		0.774164		0.965535	431	0.949339		0.395592	1	0.114463
C15orf40	0	rs4842860	South Asian	6201	16358	1240	0.3791	3218	3721	1240	0.620919		3153.34	3850.32	1175.34		0.00991849		0.966413	8179	0.990673	1.07	0.379081	1	0.114463
C15orf40	0	rs4842860	Total	72945	118024	23090	0.6181	9157	26765	23090	0.381948		8608.91	27861.2	22541.9		1.45825e-20		0.960656	59012	0.972095		0.381948	1
C15orf41	0	rs3784678	African	2311	5276	403	0.438	730	1505	403	0.561979		833.134	1298.73	506.134		3.55322e-15		1.15882	2638	0.507015	0.19	0.438021	2	0.0763565
C15orf41	0	rs3784678	East Asian	2878	4290	874	0.6709	141	1130	874	0.329138		232.371	947.258	965.371		4.62422e-18		1.19292	2145	0.495725	0.02	0.329138	2	0.0763565
C15orf41	0	rs3784678	European (Finnish)	1040	2028	179	0.5128	153	682	179	0.487179		240.667	506.667	266.667		4.28585e-27		1.34605	1014	0.306622	0.54	0.487179	2	0.0763565
C15orf41	0	rs3784678	European (Non-Finnish)	13919	27034	2875	0.5149	2473	8169	2875	0.48513		3181.24	6752.52	3583.24		6.94631e-130		1.20977	13517	0.405064	0.21	0.48513	2	0.0763565
C15orf41	0	rs3784678	Latino	1392	2840	198	0.4901	226	996	198	0.509859		369.138	709.724	341.138		6.77938e-51		1.40336	1420	0.245293	0.74	0.490141	2	0.0763565
C15orf41	0	rs3784678	Other	225	418	48	0.5383	32	129	48	0.461722		44.5562	103.888	60.5562		0.00222913		1.24173	209	0.460352		0.461722	2	0.0763565
C15orf41	0	rs3784678	South Asian	6015	10024	1757	0.6001	754	2501	1757	0.39994		801.68	2405.64	1804.68		0.0194912		1.03964	5012	0.607074	1.07	0.39994	2	0.0763565
C15orf41	0	rs3784678	Total	27780	51910	6334	0.5352	4509	15112	6334	0.464843		5608.33	12913.3	7433.33		4.1108e-164		1.17026	25955	0.427552		0.464843	2
C15orf42	0	rs10775247	African	2885	9802	451	0.2943	2467	1983	451	0.705672		2440.57	2035.86	424.568		0.19161		0.974033	4901	0.941957	0.19	0.294328	0	0.124478
C15orf42	0	rs10775247	East Asian	2773	8598	447	0.3225	1973	1879	447	0.677483		1973.17	1878.66	447.17		0.99993		1.00018	4299	0.993529	0.02	0.322517	0	0.124478
C15orf42	0	rs10775247	European (Finnish)	4059	6606	1272	0.6144	516	1515	1272	0.385559		491.009	1564.98	1247.01		0.185522		0.968062	3303	0.99879	0.54	0.385559	0	0.124478
C15orf42	0	rs10775247	European (Non-Finnish)	39024	66726	11533	0.5848	5872	15958	11533	0.415161		5750.39	16201.2	11411.4		0.0232912		0.984987	33363	0.99979	0.21	0.415161	0	0.124478
C15orf42	0	rs10775247	Latino	4640	11572	945	0.401	2091	2750	945	0.599032		2076.25	2779.51	930.245		0.721746		0.989383	5786	0.999482	0.74	0.400968	0	0.124478
C15orf42	0	rs10775247	Other	465	900	128	0.5167	113	209	128	0.483333		105.125	224.75	120.125		0.331226		0.929922	450	0.991189		0.483333	0	0.124478
C15orf42	0	rs10775247	South Asian	7964	16512	1951	0.4823	2243	4062	1951	0.517684		2212.58	4122.84	1920.58		0.40705		0.985244	8256	1	1.07	0.482316	0	0.124478
C15orf42	0	rs10775247	Total	61810	120716	16727	0.512	15275	28356	16727	0.487972		14372.2	30161.5	15824.2		1.0786e-47		0.940138	60358	0.994267		0.487972	0
C15orf43	0	rs77861669	African	134	6808	3	0.01968	3273	128	3	0.980317		3271.32	131.363	1.31874		0.327856		0.974403	3404	0.654238	0.19	0.0196827	2	0.0185356
C15orf43	0	rs77861669	East Asian	20	5686	0	0.003517	2823	20	0	0.996483		2823.04	19.9297	0.0351741		0.982444		1.00353	2843	0.657037	0.02	0.00351741	2	0.0185356
C15orf43	0	rs77861669	European (Finnish)	3	5024	0	0.0005971	2509	3	0	0.999403		2509	2.99821	0.000895701		0.999552		1.0006	2512	0.759601	0.54	0.000597134	2	0.0185356
C15orf43	0	rs77861669	European (Non-Finnish)	1047	39328	5	0.02662	18622	1037	5	0.973378		18630.9	1019.13	13.9367		0.0485986		1.01754	19664	0.589272	0.21	0.0266223	2	0.0185356
C15orf43	0	rs77861669	Latino	473	8560	11	0.05526	3818	451	11	0.944743		3820.07	446.863	13.0683		0.832455		1.00926	4280	0.739333	0.74	0.055257	2	0.0185356
C15orf43	0	rs77861669	Other	10	642	0	0.01558	311	10	0	0.984424		311.078	9.84424	0.0778816		0.960614		1.01582	321	0.707048		0.0155763	2	0.0185356
C15orf43	0	rs77861669	South Asian	95	10500	4	0.009048	5159	87	4	0.990952		5155.43	94.1405	0.429762		2.76273e-07		0.924151	5250	0.635901	1.07	0.00904762	2	0.0185356
C15orf43	0	rs77861669	Total	1782	76548	23	0.02328	36515	1736	23	0.97672		36512.7	1740.52	20.742		0.879126		0.997405	38274	0.630481		0.0232795	2
C15orf44	0	rs4366668	African	448	560	184	0.8	16	80	184	0.2		11.2	89.6	179.2		0.20046		0.892857	280	0.0538151	0.19	0.2	2	0.171049
C15orf44	0	rs4366668	East Asian	169	196	74	0.8622	3	21	74	0.137755		1.85969	23.2806	72.8597		0.624859		0.902038	98	0.0226485	0.02	0.137755	2	0.171049
C15orf44	0	rs4366668	European (Finnish)	4	8	0	0.5	0	4	0	0.5		1	2	1		0.135335		2	4	0.00120956	0.54	0.5	2	0.171049
C15orf44	0	rs4366668	European (Non-Finnish)	1546	3586	334	0.4311	581	878	334	0.568879		580.257	879.487	333.257		0.997441		0.998309	1793	0.0537309	0.21	0.431121	2	0.171049
C15orf44	0	rs4366668	Latino	86	186	18	0.4624	25	50	18	0.537634		26.8817	46.2366	19.8817		0.734862		1.0814	93	0.016065	0.74	0.462366	2	0.171049
C15orf44	0	rs4366668	Other	68	132	17	0.5152	15	34	17	0.484848		15.5152	32.9697	17.5152		0.968287		1.03125	66	0.145374		0.484848	2	0.171049
C15orf44	0	rs4366668	South Asian	4138	7614	1141	0.5435	810	1856	1141	0.456527		793.445	1889.11	1124.44		0.557244		0.982473	3807	0.461119	1.07	0.456527	2	0.171049
C15orf44	0	rs4366668	Total	6459	12282	1768	0.5259	1450	2923	1768	0.474108		1380.37	3062.27	1698.37		0.00174566		0.954522	6141	0.10116		0.474108	2
C15orf48	0	rs139660520	African	941	5300	1	0.1775	1710	939	1	0.822453		1792.54	773.928	83.5359		6.62941e-27		1.21329	2650	0.509322	0.19	0.177547	2	0.0325481
C15orf48	0	rs139660520	East Asian	908	4282	0	0.2121	1233	908	0	0.78795		1329.27	715.458	96.2709		2.13437e-34		1.26912	2141	0.4948	0.02	0.21205	2	0.0325481
C15orf48	0	rs139660520	European (Finnish)	461	4120	0	0.1119	1599	461	0	0.888107		1624.79	409.417	25.7914		7.93126e-08		1.12599	2060	0.622921	0.54	0.111893	2	0.0325481
C15orf48	0	rs139660520	European (Non-Finnish)	5671	33512	0	0.1692	11085	5671	0	0.830777		11564.8	4711.34	479.832		1.08564e-151		1.20369	16756	0.502128	0.21	0.169223	2	0.0325481
C15orf48	0	rs139660520	Latino	1060	5518	0	0.1921	1699	1060	0	0.807901		1800.81	856.375	101.812		1.34354e-34		1.23777	2759	0.476594	0.74	0.192099	2	0.0325481
C15orf48	0	rs139660520	Other	82	524	1	0.1565	181	80	1	0.843511		186.416	69.1679	6.41603		0.0402437		1.15661	262	0.577093		0.156489	2	0.0325481
C15orf48	0	rs139660520	South Asian	1367	9352	0	0.1462	3309	1367	0	0.853828		3408.91	1167.18	99.9085		1.74245e-30		1.1712	4676	0.566376	1.07	0.146172	2	0.0325481
C15orf48	0	rs139660520	Total	10490	62608	2	0.1676	20816	10486	2	0.83245		21692.8	8732.4	878.802		7.47729e-275		1.20082	31304	0.515666		0.16755	2
C15orf6	0	rs4932134	African	2860	6650	599	0.4301	1064	1662	599	0.569925		1080.01	1629.98	615.008		0.526575		1.01964	3325	0.639054	0.19	0.430075	2	0.0659154
C15orf6	0	rs4932134	East Asian	1443	5202	191	0.2774	1349	1061	191	0.722607		1358.14	1042.72	200.139		0.670569		1.01753	2601	0.601109	0.02	0.277393	2	0.0659154
C15orf6	0	rs4932134	European (Finnish)	792	3192	71	0.2481	875	650	71	0.75188		902.256	595.489	98.2556		0.00124707		1.09154	1596	0.482613	0.54	0.24812	2	0.0659154
C15orf6	0	rs4932134	European (Non-Finnish)	9304	37062	1019	0.251	10246	7266	1019	0.748961		10394.8	6968.34	1167.83		4.54346e-08		1.04272	18531	0.555319	0.21	0.251039	2	0.0659154
C15orf6	0	rs4932134	Latino	1794	6106	224	0.2938	1483	1346	224	0.706191		1522.55	1266.91	263.547		0.00260662		1.06243	3053	0.52738	0.74	0.293809	2	0.0659154
C15orf6	0	rs4932134	Other	121	508	12	0.2382	145	97	12	0.761811		147.41	92.1791	14.4104		0.706546		1.0523	254	0.559471		0.238189	2	0.0659154
C15orf6	0	rs4932134	South Asian	2320	8568	292	0.2708	2256	1736	292	0.729225		2278.1	1691.8	314.099		0.23179		1.02612	4284	0.518895	1.07	0.270775	2	0.0659154
C15orf6	0	rs4932134	Total	18634	67288	2408	0.2769	17418	13818	2408	0.723071		17590.1	13473.7	2580.15		1.69687e-05		1.02555	33644	0.554212		0.276929	2
C16orf1	0	rs8059722	African	1613	2746	466	0.5874	226	681	466	0.4126		233.738	665.524	473.738		0.689894		1.02325	1373	0.263886	0.19	0.4126	2	0.189675
C16orf1	0	rs8059722	East Asian	4	1056	0	0.003788	524	4	0	0.996212		524.008	3.98485	0.00757576		0.996191		1.0038	528	0.122024	0.02	0.00378788	2	0.189675
C16orf1	0	rs8059722	European (Finnish)	18	134	1	0.1343	50	16	1	0.865672		50.209	15.5821	1.20896		0.976191		1.02682	67	0.0202601	0.54	0.134328	2	0.189675
C16orf1	0	rs8059722	European (Non-Finnish)	584	7270	18	0.08033	3069	548	18	0.91967		3074.46	537.087	23.4564		0.472207		1.02032	3635	0.10893	0.21	0.0803301	2	0.189675
C16orf1	0	rs8059722	Latino	41	418	1	0.09809	169	39	1	0.901914		170.011	36.9785	2.01077		0.731758		1.05467	209	0.036103	0.74	0.0980861	2	0.189675
C16orf1	0	rs8059722	Other	15	88	1	0.1705	30	13	1	0.829545		30.2784	12.4432	1.27841		0.956902		1.04475	44	0.0969163		0.170455	2	0.189675
C16orf1	0	rs8059722	South Asian	116	632	11	0.1835	211	94	11	0.816456		210.646	94.7089	10.6456		0.991188		0.992515	316	0.0382752	1.07	0.183544	2	0.189675
C16orf1	0	rs8059722	Total	2391	12344	498	0.1937	4279	1395	498	0.806303		4012.57	1927.87	231.565		4.05322e-103		0.723597	6172	0.10167		0.193697	2
C16orf11	0	rs59985111	African	672	1914	83	0.3511	368	506	83	0.648903		402.969	436.063	117.969		4.51364e-06		1.16038	957	0.183932	0.19	0.351097	2	0.116237
C16orf11	0	rs59985111	East Asian	1369	2166	385	0.632	99	599	385	0.367959		146.632	503.736	432.632		3.88451e-09		1.18911	1083	0.250289	0.02	0.367959	2	0.116237
C16orf11	0	rs59985111	European (Finnish)	521	924	125	0.5639	66	271	125	0.436147		87.8837	227.233	146.884		0.000189752		1.19261	462	0.139704	0.54	0.436147	2	0.116237
C16orf11	0	rs59985111	European (Non-Finnish)	7659	14890	1624	0.5144	1410	4411	1624	0.485628		1755.79	3719.42	1969.79		1.28338e-56		1.18594	7445	0.223105	0.21	0.485628	2	0.116237
C16orf11	0	rs59985111	Latino	1714	2664	486	0.6434	104	742	486	0.356607		169.388	611.224	551.388		5.74307e-14		1.21396	1332	0.230092	0.74	0.356607	2	0.116237
C16orf11	0	rs59985111	Other	87	168	22	0.5179	19	43	22	0.482143		19.5268	41.9464	22.5268		0.973852		1.02512	84	0.185022		0.482143	2	0.116237
C16orf11	0	rs59985111	South Asian	1410	1996	476	0.7064	64	458	476	0.293587		86.021	413.958	498.021		0.00352322		1.10639	998	0.120882	1.07	0.293587	2	0.116237
C16orf11	0	rs59985111	Total	13432	24722	3201	0.5433	2130	7030	3201	0.456678		2577.95	6134.1	3648.95		5.54356e-58		1.14605	12361	0.203621		0.456678	2
C16orf13	0	rs34409359	African	95	178	24	0.5337	18	47	24	0.466292		19.3511	44.2978	25.3511		0.84739		1.061	89	0.0171055	0.19	0.466292	2	0.214109
C16orf13	0	rs34409359	East Asian	88	130	27	0.6769	4	34	27	0.323077		6.78462	28.4308	29.7846		0.287341		1.19589	65	0.015022	0.02	0.323077	2	0.214109
C16orf13	0	rs34409359	European (Finnish)	0	2	0	0	1	0	0	1		1	0	0		#DIV/0!		#DIV/0!	1	0.000302389	0.54	0	2	0.214109
C16orf13	0	rs34409359	European (Non-Finnish)	625	2016	85	0.31	468	455	85	0.68998		479.881	431.238	96.8812		0.21647		1.0551	1008	0.0302068	0.21	0.31002	2	0.214109
C16orf13	0	rs34409359	Latino	38	80	7	0.475	9	24	7	0.525		11.025	19.95	9.025		0.438568		1.20301	40	0.00690966	0.74	0.475	2	0.214109
C16orf13	0	rs34409359	Other	35	94	3	0.3723	15	29	3	0.62766		18.516	21.9681	6.51596		0.090008		1.3201	47	0.103524		0.37234	2	0.214109
C16orf13	0	rs34409359	South Asian	2993	6240	661	0.4796	788	1671	661	0.520353		844.792	1557.42	717.792		0.000249097		1.07293	3120	0.377907	1.07	0.479647	2	0.214109
C16orf13	0	rs34409359	Total	3874	8740	807	0.4432	1303	2260	807	0.556751		1354.57	2156.85	858.574		0.00675621		1.04782	4370	0.0719863		0.443249	2
C16orf16(=C16orf17=C16orf18=C16orf19=C16orf39)	0	rs3177338	African	7512	10228	2741	0.7345	343	2030	2741	0.265546		360.611	1994.78	2758.61		0.450592		1.01766	5114	0.982894	0.19	0.265546	0	0.214223
C16orf16(=C16orf17=C16orf18=C16orf19=C16orf39)	0	rs3177338	East Asian	8549	8622	4239	0.9915	1	71	4239	0.00846671		0.309035	72.3819	4238.31		0.455798		0.980908	4311	0.996302	0.02	0.00846671	0	0.214223
C16orf16(=C16orf17=C16orf18=C16orf19=C16orf39)	0	rs3177338	European (Finnish)	3326	6590	859	0.5047	828	1608	859	0.495296		808.323	1647.35	839.323		0.390539		0.976111	3295	0.996371	0.54	0.495296	0	0.214223
C16orf16(=C16orf17=C16orf18=C16orf19=C16orf39)	0	rs3177338	European (Non-Finnish)	24333	65088	4644	0.3738	12855	15045	4644	0.626152		12759.4	15236.2	4548.42		0.0771863		0.987453	32544	0.975247	0.21	0.373848	0	0.214223
C16orf16(=C16orf17=C16orf18=C16orf19=C16orf39)	0	rs3177338	Latino	8296	11540	3096	0.7189	570	2104	3096	0.281109		455.959	2332.08	2981.96		1.03608e-12		0.902198	5770	0.996718	0.74	0.281109	0	0.214223
C16orf16(=C16orf17=C16orf18=C16orf19=C16orf39)	0	rs3177338	Other	378	882	86	0.4286	149	206	86	0.571429		144	216	81		0.623374		0.953704	441	0.971366		0.428571	0	0.214223
C16orf16(=C16orf17=C16orf18=C16orf19=C16orf39)	0	rs3177338	South Asian	9111	16374	2577	0.5564	1653	3957	2577	0.443569		1610.82	4041.36	2534.82		0.168037		0.979126	8187	0.991642	1.07	0.443569	0	0.214223
C16orf16(=C16orf17=C16orf18=C16orf19=C16orf39)	0	rs3177338	Total	61505	119324	18242	0.5154	16399	25021	18242	0.484555		14008.2	29802.5	15851.2		0		0.839559	59662	0.982802		0.484555	0
C16orf2	0	rs11557187	African	1041	10406	57	0.1	4219	927	57	0.899962		4214.07	936.86	52.07		0.749645		0.989475	5203	1	0.19	0.100038	0	0.0936424
C16orf2	0	rs11557187	East Asian	2695	8644	426	0.3118	2053	1843	426	0.688223		2047.12	1854.76	420.119		0.916777		0.993659	4322	0.998844	0.02	0.311777	0	0.0936424
C16orf2	0	rs11557187	European (Finnish)	294	6614	9	0.04445	3022	276	9	0.955549		3019.53	280.931	6.53432		0.600801		0.982446	3307	1	0.54	0.0444512	0	0.0936424
C16orf2	0	rs11557187	European (Non-Finnish)	3457	66732	83	0.0518	29992	3291	83	0.948196		29998.5	3277.91	89.5436		0.766489		1.00399	33366	0.99988	0.21	0.0518042	0	0.0936424
C16orf2	0	rs11557187	Latino	1890	11578	163	0.1632	4062	1564	163	0.836759		4053.26	1581.48	154.262		0.702281		0.98895	5789	1	0.74	0.163241	0	0.0936424
C16orf2	0	rs11557187	Other	63	908	4	0.06938	395	55	4	0.930617		393.186	58.6289	2.18557		0.4191		0.938105	454	1		0.0693833	0	0.0936424
C16orf2	0	rs11557187	South Asian	1563	16510	85	0.09467	6777	1393	85	0.90533		6765.98	1415.03	73.9845		0.367692		0.984431	8255	0.999879	1.07	0.0946699	0	0.0936424
C16orf2	0	rs11557187	Total	11003	121392	827	0.09064	50520	9349	827	0.90936		50191.7	10005.7	498.657		1.68979e-57		0.934369	60696	0.999835		0.0906402	0
C16orf20(=C16orf21)	0	rs10715724	African	6844	10290	2307	0.6651	608	2230	2307	0.334888		577.012	2291.98	2276.01		0.15245		0.97296	5145	0.988853	0.19	0.334888	0	0.128609
C16orf20(=C16orf21)	0	rs10715724	East Asian	6069	8600	2133	0.7057	364	1803	2133	0.294302		372.44	1786.12	2141.44		0.8253		1.00945	4300	0.99376	0.02	0.294302	0	0.128609
C16orf20(=C16orf21)	0	rs10715724	European (Finnish)	3241	6588	796	0.492	849	1649	796	0.508045		850.213	1646.57	797.213		0.99643		1.00147	3294	0.996069	0.54	0.491955	0	0.128609
C16orf20(=C16orf21)	0	rs10715724	European (Non-Finnish)	27012	65818	5569	0.4104	11466	15874	5569	0.589596		11439.9	15926.2	5542.92		0.838229		0.996725	32909	0.986185	0.21	0.410404	0	0.128609
C16orf20(=C16orf21)	0	rs10715724	Latino	6911	11516	2116	0.6001	963	2679	2116	0.399878		920.72	2763.56	2073.72		0.0675116		0.969402	5758	0.994645	0.74	0.399878	0	0.128609
C16orf20(=C16orf21)	0	rs10715724	Other	378	900	77	0.42	149	224	77	0.58		151.38	219.24	79.38		0.89937		1.02171	450	0.991189		0.42	0	0.128609
C16orf20(=C16orf21)	0	rs10715724	South Asian	11550	16506	4076	0.6997	779	3398	4076	0.300254		744.031	3467.94	4041.03		0.186686		0.979833	8253	0.999637	1.07	0.300254	0	0.128609
C16orf20(=C16orf21)	0	rs10715724	Total	62005	120218	17074	0.5158	15178	27857	17074	0.484229		14094.2	30024.6	15990.2		9.34517e-69		0.927806	60109	0.990166		0.484229	0
C16orf22	0	rs1018804	African	3157	5604	844	0.5633	489	1469	844	0.436652		534.244	1378.51	889.244		0.00238931		1.06564	2802	0.538535	0.19	0.436652	2	0.135891
C16orf22	0	rs1018804	East Asian	2948	4016	1040	0.7341	100	868	1040	0.265936		142.01	783.98	1082.01		9.81535e-06		1.10717	2008	0.464063	0.02	0.265936	2	0.135891
C16orf22	0	rs1018804	European (Finnish)	1389	3156	255	0.4401	444	879	255	0.559886		494.659	777.682	305.659		1.52708e-06		1.13028	1578	0.47717	0.54	0.440114	2	0.135891
C16orf22	0	rs1018804	European (Non-Finnish)	10441	30904	1357	0.3379	6368	7727	1357	0.662147		6774.76	6913.48	1763.76		3.46483e-47		1.11767	15452	0.463051	0.21	0.337853	2	0.135891
C16orf22	0	rs1018804	Latino	3066	5126	820	0.5981	317	1426	820	0.401873		413.929	1232.14	916.929		1.67181e-14		1.15733	2563	0.442736	0.74	0.401873	2	0.135891
C16orf22	0	rs1018804	Other	188	486	33	0.3868	88	122	33	0.613169		91.3621	115.276	36.3621		0.661384		1.05833	243	0.535242		0.386831	2	0.135891
C16orf22	0	rs1018804	South Asian	5612	11416	1329	0.4916	1425	2954	1329	0.508409		1475.4	2853.19	1379.4		0.028363		1.03533	5708	0.691376	1.07	0.491591	2	0.135891
C16orf22	0	rs1018804	Total	26801	60708	5678	0.4415	9231	15445	5678	0.558526		9468.97	14969.1	5915.97		2.17104e-07		1.0318	30354	0.500016		0.441474	2
C16orf24 (=c16orf23)	0	rs548208034	East Asian	117	160	41	0.7312	4	35	41	0.26875		5.77812	31.4438	42.7781		0.599504		1.1131	80	0.0184886	0.02	0.26875	2	0.165939
C16orf24 (=c16orf23)	0	rs548208034	European (Finnish)	91	258	11	0.3527	49	69	11	0.647287		54.0484	58.9031	16.0484		0.150285		1.17142	129	0.0390082	0.54	0.352713	2	0.165939
C16orf24 (=c16orf23)	0	rs548208034	European (Non-Finnish)	1081	3268	142	0.3308	695	797	142	0.669217		731.788	723.423	178.788		0.000213641		1.10171	1634	0.0489661	0.21	0.330783	2	0.165939
C16orf24 (=c16orf23)	0	rs548208034	Latino	75	156	19	0.4808	22	37	19	0.519231		21.0288	38.9423	18.0288		0.907539		0.950123	78	0.0134738	0.74	0.480769	2	0.165939
C16orf24 (=c16orf23)	0	rs548208034	Other	45	116	9	0.3879	22	27	9	0.612069		21.7284	27.5431	8.72845		0.988788		0.980282	58	0.127753		0.387931	2	0.165939
C16orf24 (=c16orf23)	0	rs548208034	South Asian	3517	5560	1033	0.6326	296	1451	1033	0.367446		375.346	1292.31	1112.35		7.89081e-10		1.1228	2780	0.336725	1.07	0.367446	2	0.165939
C16orf24 (=c16orf23)	0	rs548208034	Total	5081	10048	1271	0.5057	1214	2539	1271	0.494327		1227.66	2511.68	1284.66		0.742839		1.01088	5024	0.0827595		0.494327	2
C16orf24 (=c16orf23=C16orf25)	0	rs548208034	African	155	530	16	0.2925	126	123	16	0.707547		132.665	109.67	22.6651		0.141203		1.12155	265	0.0509322	0.19	0.292453	2	0.165939
C16orf26	0	rs12447306	African	122	198	37	0.6162	14	48	37	0.383838		14.5859	46.8283	37.5859		0.969484		1.02502	99	0.0190275	0.19	0.383838	2	0.101081
C16orf26	0	rs12447306	East Asian	53	132	9	0.4015	22	35	9	0.598485		23.6402	31.7197	10.6402		0.702629		1.10342	66	0.0152531	0.02	0.401515	2	0.101081
C16orf26	0	rs12447306	European (Finnish)	1	2	0	0.5	0	1	0	0.5		0.25	0.5	0.25		0.606531		2	1	0.000302389	0.54	0.5	2	0.101081
C16orf26	0	rs12447306	European (Non-Finnish)	891	2720	156	0.3276	625	579	156	0.672426		614.934	599.132	145.934		0.464042		0.966398	1360	0.0407552	0.21	0.327574	2	0.101081
C16orf26	0	rs12447306	Latino	50	92	14	0.5435	10	22	14	0.456522		9.58696	22.8261	13.587		0.970325		0.96381	46	0.0079461	0.74	0.456522	2	0.101081
C16orf26	0	rs12447306	Other	51	118	9	0.4322	17	33	9	0.567797		19.0212	28.9576	11.0212		0.562779		1.1396	59	0.129956		0.432203	2	0.101081
C16orf26	0	rs12447306	South Asian	4213	7496	1212	0.562	747	1789	1212	0.437967		718.923	1845.15	1183.92		0.176277		0.969566	3748	0.453973	1.07	0.437967	2	0.101081
C16orf26	0	rs12447306	Total	5381	10758	1437	0.5002	1435	2507	1437	0.499814		1343.75	2689.5	1345.75		4.18602e-06		0.932144	5379	0.0886074		0.499814	2
C16orf27 (=C16orf42)	0	rs1132358	African	1944	8556	218	0.2272	2552	1508	218	0.772791		2554.85	1502.31	220.847		0.969737		1.00379	4278	0.822218	0.19	0.227209	1	0.150477
C16orf27 (=C16orf42)	0	rs1132358	East Asian	1766	8262	206	0.2137	2571	1354	206	0.78625		2553.74	1388.52	188.741		0.279018		0.97514	4131	0.954703	0.02	0.21375	1	0.150477
C16orf27 (=C16orf42)	0	rs1132358	European (Finnish)	2782	6426	598	0.4329	1029	1586	598	0.567071		1033.2	1577.59	602.204		0.955396		1.00533	3213	0.971575	0.54	0.432929	1	0.150477
C16orf27 (=C16orf42)	0	rs1132358	European (Non-Finnish)	28624	61692	6619	0.464	8841	15386	6619	0.536018		8862.52	15343	6640.52		0.885754		1.0028	30846	0.924363	0.21	0.463982	1	0.150477
C16orf27 (=C16orf42)	0	rs1132358	Latino	7434	11328	2451	0.6562	681	2532	2451	0.34375		669.281	2555.44	2439.28		0.788026		0.990828	5664	0.978407	0.74	0.34375	1	0.150477
C16orf27 (=C16orf42)	0	rs1132358	Other	326	818	65	0.3985	148	196	65	0.601467		147.961	196.078	64.9609		0.999967		0.999601	409	0.900881		0.398533	1	0.150477
C16orf27 (=C16orf42)	0	rs1132358	South Asian	5968	15916	1172	0.375	3162	3624	1172	0.625031		3108.91	3730.19	1118.91		0.0397766		0.971533	7958	0.963905	1.07	0.374969	1	0.150477
C16orf27 (=C16orf42)	0	rs1132358	Total	48844	112998	11329	0.4323	18984	26186	11329	0.567745		18211.5	27730.9	10556.5		8.35278e-39		0.944289	56499	0.930699		0.432255	1
C16orf28	0	rs761068	African	1865	2882	638	0.6471	214	589	638	0.35288		179.439	658.121	603.439		0.00035346		0.894972	1441	0.276956	0.19	0.35288	2	0.0868218
C16orf28	0	rs761068	East Asian	935	1822	231	0.5132	207	473	231	0.486828		215.908	455.184	239.908		0.49767		1.03914	911	0.210538	0.02	0.486828	2	0.0868218
C16orf28	0	rs761068	European (Finnish)	314	404	124	0.7772	12	66	124	0.222772		10.0248	69.9505	122.025		0.724598		0.943524	202	0.0610826	0.54	0.222772	2	0.0868218
C16orf28	0	rs761068	European (Non-Finnish)	8466	11660	3113	0.7261	477	2240	3113	0.273928		437.463	2319.07	3073.46		0.0337408		0.965903	5830	0.174708	0.21	0.273928	2	0.0868218
C16orf28	0	rs761068	Latino	890	1488	256	0.5981	110	378	256	0.401882		120.163	357.675	266.163		0.300813		1.05683	744	0.12852	0.74	0.401882	2	0.0868218
C16orf28	0	rs761068	Other	94	144	33	0.6528	11	28	33	0.347222		8.68056	32.6389	30.6806		0.483256		0.857872	72	0.15859		0.347222	2	0.0868218
C16orf28	0	rs761068	South Asian	1773	2536	644	0.6991	139	485	644	0.300868		114.781	533.438	619.781		0.00536685		0.909196	1268	0.153585	1.07	0.300868	2	0.0868218
C16orf28	0	rs761068	Total	14337	20936	5039	0.6848	1170	4259	5039	0.315199		1040	4519	4909		2.98712e-08		0.942464	10468	0.172438		0.315199	2
C16orf29	0	rs12599176	African	975	2454	184	0.3973	436	607	184	0.602689		445.689	587.622	193.689		0.513168		1.03298	1227	0.235825	0.19	0.397311	2	0.122142
C16orf29	0	rs12599176	East Asian	1325	1686	504	0.7859	22	317	504	0.214116		38.648	283.704	520.648		0.00301054		1.11736	843	0.194823	0.02	0.214116	2	0.122142
C16orf29	0	rs12599176	European (Finnish)	388	704	96	0.5511	60	196	96	0.448864		70.9205	174.159	106.92		0.0627892		1.12541	352	0.106441	0.54	0.448864	2	0.122142
C16orf29	0	rs12599176	European (Non-Finnish)	8591	16744	1918	0.5131	1699	4755	1918	0.486921		1984.93	4183.14	2203.93		1.05806e-34		1.13671	8372	0.250884	0.21	0.486921	2	0.122142
C16orf29	0	rs12599176	Latino	1311	2186	347	0.5997	129	617	347	0.400274		175.12	524.76	393.12		4.64303e-08		1.17578	1093	0.188806	0.74	0.400274	2	0.122142
C16orf29	0	rs12599176	Other	125	248	32	0.504	31	61	32	0.495968		30.502	61.996	31.502		0.984126		0.983935	124	0.273128		0.495968	2	0.122142
C16orf29	0	rs12599176	South Asian	4286	8894	1025	0.4819	1186	2236	1025	0.518102		1193.71	2220.59	1032.71		0.898399		1.00694	4447	0.538639	1.07	0.481898	2	0.122142
C16orf29	0	rs12599176	Total	17001	32916	4106	0.5165	3563	8789	4106	0.483503		3847.48	8220.04	4390.48		7.55874e-18		1.06922	16458	0.27111		0.483503	2
C16orf30	0	rs9932984	African	6065	9372	1953	0.6471	574	2159	1953	0.35286		583.453	2140.09	1962.45		0.832879		1.00883	4686	0.900634	0.19	0.35286	1	0.11238
C16orf30	0	rs9932984	East Asian	4380	8232	1114	0.5321	850	2152	1114	0.46793		901.233	2049.53	1165.23		0.00583445		1.05	4116	0.951236	0.02	0.46793	1	0.11238
C16orf30	0	rs9932984	European (Finnish)	2055	6268	332	0.3279	1411	1391	332	0.672144		1415.87	1381.26	336.872		0.924987		1.00705	3134	0.947687	0.54	0.327856	1	0.11238
C16orf30	0	rs9932984	European (Non-Finnish)	21378	63926	3507	0.3344	14092	14364	3507	0.665582		14159.6	14228.8	3574.59		0.236313		1.0095	31963	0.957836	0.21	0.334418	1	0.11238
C16orf30	0	rs9932984	Latino	5111	10718	1098	0.4769	1346	2915	1098	0.523139		1466.62	2673.76	1218.62		3.36546e-10		1.09022	5359	0.925721	0.74	0.476861	1	0.11238
C16orf30	0	rs9932984	Other	351	846	78	0.4149	150	195	78	0.585106		144.814	205.372	72.8138		0.583048		0.949495	423	0.931718		0.414894	1	0.11238
C16orf30	0	rs9932984	South Asian	6441	14554	1331	0.4426	2167	3779	1331	0.557441		2261.26	3590.48	1425.26		4.4022e-05		1.05251	7277	0.88142	1.07	0.442559	1	0.11238
C16orf30	0	rs9932984	Total	45781	113916	9413	0.4019	20590	26955	9413	0.598116		20376.3	27382.4	9199.32		0.000971326		0.984393	56958	0.93826		0.401884	1
C16orf31	0	rs2745169	African	1563	10224	136	0.1529	3685	1291	136	0.847124		3668.47	1324.06	119.472		0.203301		0.975035	5112	0.98251	0.19	0.152876	0	0.186404
C16orf31	0	rs2745169	East Asian	2568	8620	374	0.2979	2116	1820	374	0.702088		2124.52	1802.96	382.519		0.824946		1.00945	4310	0.996071	0.02	0.297912	0	0.186404
C16orf31	0	rs2745169	European (Finnish)	3207	6614	798	0.4849	898	1611	798	0.515119		877.506	1651.99	777.506		0.361353		0.975189	3307	1	0.54	0.484881	0	0.186404
C16orf31	0	rs2745169	European (Non-Finnish)	39392	65862	11880	0.5981	5419	15632	11880	0.401901		5319.16	15831.7	11780.2		0.072848		0.987387	32931	0.986844	0.21	0.401901	0	0.186404
C16orf31	0	rs2745169	Latino	7888	11554	2718	0.6827	607	2452	2718	0.317293		581.598	2502.8	2692.6		0.304152		0.979701	5777	0.997927	0.74	0.317293	0	0.186404
C16orf31	0	rs2745169	Other	434	898	104	0.4833	119	226	104	0.516704		119.875	224.249	104.875		0.986413		1.00781	449	0.988987		0.483296	0	0.186404
C16orf31	0	rs2745169	South Asian	4989	16496	778	0.3024	4037	3433	778	0.697563		4013.43	3480.14	754.429		0.469198		0.986454	8248	0.999031	1.07	0.302437	0	0.186404
C16orf31	0	rs2745169	Total	60041	120268	16788	0.4992	16881	26465	16788	0.500773		15080	30066.9	14987		3.99383e-188		0.880203	60134	0.990578		0.499227	0
C16orf33	0	rs2541594	African	4334	10402	909	0.4167	1776	2516	909	0.583349		1769.88	2528.24	902.882		0.940905		0.99516	5201	0.999616	0.19	0.416651	0	0.0984557
C16orf33	0	rs2541594	East Asian	5309	8640	1637	0.6145	648	2035	1637	0.385532		642.104	2046.79	1631.1		0.930821		0.994239	4320	0.998382	0.02	0.385532	0	0.0984557
C16orf33	0	rs2541594	European (Finnish)	4757	6612	1717	0.7194	266	1323	1717	0.280551		260.211	1334.58	1711.21		0.883004		0.991324	3306	0.999698	0.54	0.280551	0	0.0984557
C16orf33	0	rs2541594	European (Non-Finnish)	46157	66690	16006	0.6921	3194	14145	16006	0.307887		3160.92	14211.2	15972.9		0.696798		0.995345	33345	0.999251	0.21	0.307887	0	0.0984557
C16orf33	0	rs2541594	Latino	7534	11576	2460	0.6508	714	2614	2460	0.349171		705.674	2630.65	2451.67		0.890511		0.99367	5788	0.999827	0.74	0.349171	0	0.0984557
C16orf33	0	rs2541594	Other	587	904	198	0.6493	63	191	198	0.350664		55.5802	205.84	190.58		0.308938		0.927907	452	0.995595		0.350664	0	0.0984557
C16orf33	0	rs2541594	South Asian	10308	16500	3247	0.6247	1189	3814	3247	0.375273		1161.84	3868.31	3219.84		0.443467		0.98596	8250	0.999273	1.07	0.375273	0	0.0984557
C16orf33	0	rs2541594	Total	78986	121324	26174	0.651	7850	26638	26174	0.348966		7387.27	27563.5	25711.3		1.41334e-15		0.966424	60662	0.999275		0.348966	0
C16orf34	1	indel-rs113851179	African	21	152	1	0.1382	56	19	1	0.861842		56.4507	18.0987	1.45066		0.910063		1.0498	76	0.014607	0.19	0.138158	2	0.0238634
C16orf34	1	indel-rs113851179	East Asian	14	116	0	0.1207	44	14	0	0.87931		44.8448	12.3103	0.844828		0.579072		1.13725	58	0.0134042	0.02	0.12069	2	0.0238634
C16orf34	1	indel-rs113851179	European (Finnish)	0	0	0	NA	0	0	0	#DIV/0!		#DIV/0!	#DIV/0!	#DIV/0!		#DIV/0!		#DIV/0!	0	0	0.54		2	0.0238634
C16orf34	1	indel-rs113851179	European (Non-Finnish)	271	2208	6	0.1227	839	259	6	0.877264		849.631	237.739	16.6307		0.0120959		1.08943	1104	0.0330836	0.21	0.122736	2	0.0238634
C16orf34	1	indel-rs113851179	Latino	11	68	0	0.1618	23	11	0	0.838235		23.8897	9.22059	0.889706		0.530934		1.19298	34	0.00587321	0.74	0.161765	2	0.0238634
C16orf34	1	indel-rs113851179	Other	17	102	1	0.1667	35	15	1	0.833333		35.4167	14.1667	1.41667		0.915545		1.05882	51	0.112335		0.166667	2	0.0238634
C16orf34	1	indel-rs113851179	South Asian	653	6084	28	0.1073	2417	597	28	0.892669		2424.04	582.913	35.0435		0.411358		1.02417	3042	0.368459	1.07	0.107331	2	0.0238634
C16orf34	1	indel-rs113851179	Total	987	8730	36	0.1131	3414	915	36	0.886942		3433.79	875.411	55.7943		0.0115224		1.04522	4365	0.0719039		0.113058	2
C16orf35	0	rs710080	African	3277	4806	1081	0.6819	207	1115	1081	0.318144		243.221	1042.56	1117.22		0.00302439		1.06949	2403	0.461849	0.19	0.318144	2	0.216563
C16orf35	0	rs710080	East Asian	359	1656	20	0.2168	489	319	20	0.783213		507.913	281.173	38.9133		0.000557036		1.13453	828	0.191357	0.02	0.216787	2	0.216563
C16orf35	0	rs710080	European (Finnish)	75	730	4	0.1027	294	67	4	0.89726		293.853	67.2945	3.85274		0.99651		0.995623	365	0.110372	0.54	0.10274	2	0.216563
C16orf35	0	rs710080	European (Non-Finnish)	314	13472	1	0.02331	6423	312	1	0.976692		6425.66	306.681	3.65929		0.363145		1.01734	6736	0.201858	0.21	0.0233076	2	0.216563
C16orf35	0	rs710080	Latino	421	1522	39	0.2766	379	343	39	0.72339		398.226	304.547	58.2263		0.00232056		1.12626	761	0.131456	0.74	0.27661	2	0.216563
C16orf35	0	rs710080	Other	34	312	4	0.109	126	26	4	0.891026		123.853	30.2949	1.85256		0.208529		0.858231	156	0.343612		0.108974	2	0.216563
C16orf35	0	rs710080	South Asian	1910	9830	171	0.1943	3176	1568	171	0.805697		3190.56	1538.88	185.56		0.414821		1.01892	4915	0.595325	1.07	0.194303	2	0.216563
C16orf35	0	rs710080	Total	6390	32328	1320	0.1977	11094	3750	1320	0.802339		10405.5	5126.94	631.528		6.70697e-254		0.73143	16164	0.266267		0.197661	2
C16orf36	0	rs104843	African	5766	9902	1704	0.5823	889	2358	1704	0.417693		863.79	2408.42	1678.79		0.337922		0.979065	4951	0.951566	0.19	0.417693	0	0.0863519
C16orf36	0	rs104843	East Asian	4432	8530	1139	0.5196	972	2154	1139	0.480422		984.385	2129.23	1151.38		0.749321		1.01163	4265	0.985671	0.02	0.480422	0	0.0863519
C16orf36	0	rs104843	European (Finnish)	3414	6586	912	0.5184	791	1590	912	0.481628		763.862	1644.28	884.862		0.16628		0.96699	3293	0.995767	0.54	0.481628	0	0.0863519
C16orf36	0	rs104843	European (Non-Finnish)	41018	65786	12851	0.6235	4726	15316	12851	0.376493		4662.5	15443	12787.5		0.328751		0.991776	32893	0.985706	0.21	0.376493	0	0.0863519
C16orf36	0	rs104843	Latino	8400	11502	3101	0.7303	452	2198	3101	0.269692		418.293	2265.41	3067.29		0.078363		0.970242	5751	0.993436	0.74	0.269692	0	0.0863519
C16orf36	0	rs104843	Other	495	886	153	0.5587	101	189	153	0.441309		86.276	218.448	138.276		0.0178592		0.865194	443	0.975771		0.441309	0	0.0863519
C16orf36	0	rs104843	South Asian	7601	16294	1824	0.4665	2370	3953	1824	0.533509		2318.9	4055.2	1772.9		0.0752091		0.974797	8147	0.986797	1.07	0.466491	0	0.0863519
C16orf36	0	rs104843	Total	71126	119486	21684	0.5953	10301	27758	21684	0.404734		9786.46	28787.1	21169.5		2.63906e-17		0.964252	59743	0.984137		0.404734	0
C16orf37 (=C16orf40=C16orf41)	0	rs35339491	African	83	194	18	0.4278	32	47	18	0.572165		31.7552	47.4897	17.7552		0.994856		0.989688	97	0.0186431	0.19	0.427835	2	0.139825
C16orf37 (=C16orf40=C16orf41)	0	rs35339491	East Asian	84	134	26	0.6269	9	32	26	0.373134		9.32836	31.3433	26.3284		0.985401		1.02095	67	0.0154842	0.02	0.373134	2	0.139825
C16orf37 (=C16orf40=C16orf41)	0	rs35339491	European (Finnish)	1	4	0	0.25	1	1	0	0.75		1.125	0.75	0.125		0.894839		1.33333	2	0.000604778	0.54	0.25	2	0.139825
C16orf37 (=C16orf40=C16orf41)	0	rs35339491	European (Non-Finnish)	631	2504	84	0.252	705	463	84	0.748003		700.505	471.99	79.505		0.796836		0.980953	1252	0.0375187	0.21	0.251997	2	0.139825
C16orf37 (=C16orf40=C16orf41)	0	rs35339491	Latino	35	86	7	0.407	15	21	7	0.593023		15.1221	20.7558	7.12209		0.997029		1.01176	43	0.00742788	0.74	0.406977	2	0.139825
C16orf37 (=C16orf40=C16orf41)	0	rs35339491	Other	45	120	8	0.375	23	29	8	0.625		23.4375	28.125	8.4375		0.97138		1.03111	60	0.132159		0.375	2	0.139825
C16orf37 (=C16orf40=C16orf41)	0	rs35339491	South Asian	3829	7028	1072	0.5448	757	1685	1072	0.455179		728.059	1742.88	1043.06		0.144016		0.96679	3514	0.42563	1.07	0.455179	2	0.139825
C16orf37 (=C16orf40=C16orf41)	0	rs35339491	Total	4708	10070	1215	0.4675	1542	2278	1215	0.532473		1427.56	2506.88	1100.56		7.69194e-10		0.908699	5035	0.0829407		0.467527	2
C16orf38	0	rs2667673	African	7786	9362	3239	0.8317	134	1308	3239	0.16834		132.652	1310.7	3237.65		0.990146		0.997943	4681	0.899673	0.19	0.16834	1	0.192226
C16orf38	0	rs2667673	East Asian	4302	8180	1111	0.5259	899	2080	1111	0.474083		919.247	2039.51	1131.25		0.44656		1.01985	4090	0.945228	0.02	0.474083	1	0.192226
C16orf38	0	rs2667673	European (Finnish)	2924	6218	644	0.4702	829	1636	644	0.529752		872.502	1549	687.502		0.00741518		1.05617	3109	0.940127	0.54	0.470248	1	0.192226
C16orf38	0	rs2667673	European (Non-Finnish)	22831	60692	4157	0.3762	11672	14517	4157	0.623822		11809.3	14242.5	4294.26		0.00356328		1.01927	30346	0.90938	0.21	0.376178	1	0.192226
C16orf38	0	rs2667673	Latino	2341	11124	269	0.2104	3490	1803	269	0.789554		3467.33	1848.35	246.327		0.187524		0.975467	5562	0.960788	0.74	0.210446	1	0.192226
C16orf38	0	rs2667673	Other	298	744	64	0.4005	138	170	64	0.599462		133.68	178.64	59.6801		0.647217		0.951636	372	0.819383		0.400538	1	0.192226
C16orf38	0	rs2667673	South Asian	3421	8990	647	0.3805	1721	2127	647	0.619466		1724.9	2119.19	650.903		0.969962		1.00368	4495	0.544453	1.07	0.380534	1	0.192226
C16orf38	0	rs2667673	Total	43903	105310	10131	0.4169	18883	23641	10131	0.583107		17903.4	25600.1	9151.43		1.08572e-67		0.923471	52655	0.867377		0.416893	1
C16orf44	0	rs72797510	African	543	9140	21	0.05941	4048	501	21	0.940591		4043.13	510.741	16.1296		0.435552		0.980928	4570	0.878339	0.19	0.0594092	1	0.0981246
C16orf44	0	rs72797510	East Asian	1391	8538	112	0.1629	2990	1167	112	0.837081		2991.31	1164.38	113.31		0.989252		1.00225	4269	0.986596	0.02	0.162919	1	0.0981246
C16orf44	0	rs72797510	European (Finnish)	1679	6606	206	0.2542	1830	1267	206	0.745837		1837.37	1252.26	213.37		0.795489		1.01177	3303	0.99879	0.54	0.254163	1	0.0981246
C16orf44	0	rs72797510	European (Non-Finnish)	20788	63724	3354	0.3262	14428	14080	3354	0.673781		14464.7	14006.6	3390.72		0.645288		1.00524	31862	0.95481	0.21	0.326219	1	0.0981246
C16orf44	0	rs72797510	Latino	3530	11498	547	0.307	2766	2436	547	0.69299		2760.87	2446.26	541.872		0.950739		0.995808	5749	0.99309	0.74	0.30701	1	0.0981246
C16orf44	0	rs72797510	Other	264	854	41	0.3091	204	182	41	0.690867		203.806	182.389	40.8056		0.99903		0.997869	427	0.940529		0.309133	1	0.0981246
C16orf44	0	rs72797510	South Asian	3861	13346	530	0.2893	3342	2801	530	0.7107		3370.49	2744.01	558.494		0.237146		1.02077	6673	0.808261	1.07	0.2893	1	0.0981246
C16orf44	0	rs72797510	Total	32056	113706	4811	0.2819	29608	22434	4811	0.71808		29315.6	23018.8	4518.61		1.07801e-08		0.974596	56853	0.93653		0.28192	1
C16orf45	0	rs2071333	African	3277	9684	567	0.3384	2132	2143	567	0.661607		2119.46	2168.09	554.457		0.723175		0.98843	4842	0.930617	0.19	0.338393	0	0.0895383
C16orf45	0	rs2071333	East Asian	2766	8592	475	0.3219	2005	1816	475	0.678073		1975.23	1875.55	445.226		0.114712		0.96825	4296	0.992836	0.02	0.321927	0	0.0895383
C16orf45	0	rs2071333	European (Finnish)	3371	6614	854	0.5097	790	1663	854	0.490324		795.06	1652.88	859.06		0.939906		1.00612	3307	1	0.54	0.490324	0	0.0895383
C16orf45	0	rs2071333	European (Non-Finnish)	31172	66244	7235	0.4706	9185	16702	7235	0.529437		9284.2	16503.6	7334.2		0.0913169		1.01202	33122	0.992568	0.21	0.470563	0	0.0895383
C16orf45	0	rs2071333	Latino	6343	11536	1787	0.5498	1212	2769	1787	0.450156		1168.83	2855.34	1743.83		0.0715797		0.969762	5768	0.996372	0.74	0.450156	0	0.0895383
C16orf45	0	rs2071333	Other	414	884	97	0.4683	125	220	97	0.531674		124.943	220.113	96.9434		0.999942		0.999486	442	0.973568		0.468326	0	0.0895383
C16orf45	0	rs2071333	South Asian	8330	15978	2177	0.5213	1836	3976	2177	0.478658		1830.39	3987.22	2171.39		0.968851		0.997185	7989	0.96766	1.07	0.478658	0	0.0895383
C16orf45	0	rs2071333	Total	55673	119532	13192	0.4658	17285	29289	13192	0.534242		17058.1	29742.8	12965.1		0.000951065		0.984741	59766	0.984516		0.465758	0
C16orf46	0	rs7198494	African	2736	10314	359	0.2653	2780	2018	359	0.734729		2783.89	2010.22	362.89		0.962113		1.00387	5157	0.991159	0.19	0.265271	0	0.0847004
C16orf46	0	rs7198494	East Asian	133	8650	3	0.01538	4195	127	3	0.984624		4193.02	130.955	1.02249		0.139112		0.969799	4325	0.999538	0.02	0.0153757	0	0.0847004
C16orf46	0	rs7198494	European (Finnish)	1056	6614	71	0.1597	2322	914	71	0.840339		2335.3	887.398	84.3012		0.226284		1.02998	3307	1	0.54	0.159661	0	0.0847004
C16orf46	0	rs7198494	European (Non-Finnish)	14880	66456	1674	0.2239	20022	11532	1674	0.776092		20013.9	11548.3	1665.87		0.967617		0.998592	33228	0.995745	0.21	0.223908	0	0.0847004
C16orf46	0	rs7198494	Latino	1107	11572	58	0.09566	4737	991	58	0.904338		4731.95	1001.1	52.9489		0.744833		0.989909	5786	0.999482	0.74	0.0956619	0	0.0847004
C16orf46	0	rs7198494	Other	171	906	15	0.1887	297	141	15	0.811258		298.137	138.725	16.1374		0.940912		1.0164	453	0.997797		0.188742	0	0.0847004
C16orf46	0	rs7198494	South Asian	1810	16512	105	0.1096	6551	1600	105	0.890383		6545.2	1611.59	99.2036		0.80767		0.992807	8256	1	1.07	0.109617	0	0.0847004
C16orf46	0	rs7198494	Total	21893	121024	2285	0.1809	40904	17323	2285	0.819102		40599.2	17932.6	1980.2		6.5395e-16		0.966006	60512	0.996804		0.180898	0
C16orf47	0	rs56203505	African	371	2732	27	0.1358	1022	317	27	0.864202		1020.19	320.619	25.1905		0.91666		0.988713	1366	0.262541	0.19	0.135798	2	0.0583562
C16orf47	0	rs56203505	East Asian	77	646	4	0.1192	250	69	4	0.880805		250.589	67.822	4.58901		0.952445		1.01737	323	0.0746476	0.02	0.119195	2	0.0583562
C16orf47	0	rs56203505	European (Finnish)	310	1618	27	0.1916	526	256	27	0.808405		528.697	250.606	29.6972		0.829098		1.02153	809	0.244633	0.54	0.191595	2	0.0583562
C16orf47	0	rs56203505	European (Non-Finnish)	1633	8226	187	0.1985	2667	1259	187	0.801483		2642.09	1308.82	162.089		0.0507956		0.961934	4113	0.123254	0.21	0.198517	2	0.0583562
C16orf47	0	rs56203505	Latino	49	398	4	0.1231	154	41	4	0.876884		153.016	42.9673	3.01633		0.811724		0.954213	199	0.0343755	0.74	0.123116	2	0.0583562
C16orf47	0	rs56203505	Other	40	232	3	0.1724	79	34	3	0.827586		79.4483	33.1034	3.44828		0.958349		1.02708	116	0.255507		0.172414	2	0.0583562
C16orf47	0	rs56203505	South Asian	1936	6776	285	0.2857	1737	1366	285	0.714286		1728.57	1382.86	276.571		0.777458		0.98781	3388	0.410368	1.07	0.285714	2	0.0583562
C16orf47	0	rs56203505	Total	4416	20628	537	0.2141	6435	3342	537	0.785922		6370.68	3470.63	472.684		0.000838441		0.962937	10314	0.169901		0.214078	2
C16orf48	0	rs7187476	African	6129	9414	1986	0.6511	564	2157	1986	0.348948		573.148	2138.7	1995.15		0.841789		1.00855	4707	0.90467	0.19	0.348948	1	0.193727
C16orf48	0	rs7187476	East Asian	233	8500	5	0.02741	4022	223	5	0.972588		4020.19	226.613	3.19347		0.582643		0.984056	4250	0.982205	0.02	0.0274118	1	0.193727
C16orf48	0	rs7187476	European (Finnish)	1202	6516	104	0.1845	2160	994	104	0.815531		2166.87	980.268	110.866		0.726399		1.01401	3258	0.985183	0.54	0.184469	1	0.193727
C16orf48	0	rs7187476	European (Non-Finnish)	10473	62440	885	0.1677	21632	8703	885	0.832271		21625.3	8716.37	878.313		0.963918		0.998466	31220	0.935571	0.21	0.167729	1	0.193727
C16orf48	0	rs7187476	Latino	2351	11420	271	0.2059	3630	1809	271	0.794133		3601	1867.01	241.997		0.0635476		0.968931	5710	0.986353	0.74	0.205867	1	0.193727
C16orf48	0	rs7187476	Other	174	840	20	0.2071	266	134	20	0.792857		264.021	137.957	18.0214		0.841322		0.971316	420	0.92511		0.207143	1	0.193727
C16orf48	0	rs7187476	South Asian	4168	15842	606	0.2631	4359	2956	606	0.736902		4301.3	3071.41	548.296		0.00372884		0.962425	7921	0.959423	1.07	0.263098	1	0.193727
C16orf48	0	rs7187476	Total	24730	114972	3877	0.2151	36633	16976	3877	0.784904		35415.7	19410.7	2659.66		4.07719e-197		0.87457	57486	0.946957		0.215096	1
C16orf49	0	rs223839	African	5291	10402	1358	0.5087	1268	2575	1358	0.491348		1255.64	2599.72	1345.64		0.790452		0.990491	5201	0.999616	0.19	0.491348	0	0.062912
C16orf49	0	rs223839	East Asian	4357	8636	1104	0.5045	1065	2149	1104	0.495484		1060.09	2158.82	1099.09		0.956277		0.995449	4318	0.99792	0.02	0.495484	0	0.062912
C16orf49	0	rs223839	European (Finnish)	3471	6612	926	0.525	761	1619	926	0.475045		746.059	1648.88	911.059		0.581056		0.981877	3306	0.999698	0.54	0.475045	0	0.062912
C16orf49	0	rs223839	European (Non-Finnish)	38571	66710	11271	0.5782	6055	16029	11271	0.421811		5934.67	16269.7	11150.7		0.0260113		0.985208	33355	0.99955	0.21	0.421811	0	0.062912
C16orf49	0	rs223839	Latino	4932	11576	1066	0.4261	1922	2800	1066	0.573946		1906.65	2830.7	1050.65		0.711453		0.989154	5788	0.999827	0.74	0.426054	0	0.062912
C16orf49	0	rs223839	Other	489	908	142	0.5385	107	205	142	0.461454		96.6746	225.651	131.675		0.149388		0.908483	454	1		0.461454	0	0.062912
C16orf49	0	rs223839	South Asian	6599	16502	1352	0.3999	3004	3895	1352	0.600109		2971.44	3960.12	1319.44		0.327737		0.983556	8251	0.999394	1.07	0.399891	0	0.062912
C16orf49	0	rs223839	Total	63710	121346	17219	0.525	14182	29272	17219	0.474972		13687.8	30260.5	16724.8		8.73688e-15		0.967334	60673	0.999456		0.474972	0
C16orf5	0	rs7665	African	6508	8140	2539	0.7995	101	1430	2539	0.200491		163.601	1304.8	2601.6		7.28825e-09		1.09596	4070	0.782241	0.19	0.200491	1	0.0686252
C16orf5	0	rs7665	East Asian	4631	6704	1480	0.6908	201	1671	1480	0.309218		320.505	1431.99	1599.5		5.28132e-21		1.16691	3352	0.774671	0.02	0.309218	1	0.0686252
C16orf5	0	rs7665	European (Finnish)	4511	5752	1747	0.7842	112	1017	1747	0.215751		133.874	973.253	1768.87		0.0547273		1.04495	2876	0.86967	0.54	0.215751	1	0.0686252
C16orf5	0	rs7665	European (Non-Finnish)	42692	55976	15702	0.7627	998	11288	15702	0.237316		1576.25	10131.5	16280.3		6.44479e-80		1.11415	27988	0.838717	0.21	0.237316	1	0.0686252
C16orf5	0	rs7665	Latino	6790	8980	2439	0.7561	139	1912	2439	0.243875		267.043	1655.91	2567.04		4.80314e-24		1.15465	4490	0.775609	0.74	0.243875	1	0.0686252
C16orf5	0	rs7665	Other	625	796	240	0.7852	13	145	240	0.214824		18.3675	134.265	245.367		0.280239		1.07995	398	0.876652		0.214824	1	0.0686252
C16orf5	0	rs7665	South Asian	8754	14408	2579	0.6076	1029	3596	2579	0.392421		1109.37	3435.25	2659.37		0.000375569		1.04679	7204	0.872578	1.07	0.392421	1	0.0686252
C16orf5	0	rs7665	Total	74511	100756	26726	0.7395	2593	21059	26726	0.260481		3418.16	19408.7	27551.2		8.07169e-80		1.08503	50378	0.829869		0.260481	1
C16orf50	0	rs7196016	African	2752	10402	390	0.2646	2839	1972	390	0.735435		2813.04	2023.92	364.041		0.180639		0.974348	5201	0.999616	0.19	0.264565	0	0.0572783
C16orf50	0	rs7196016	East Asian	3410	8618	677	0.3957	1576	2056	677	0.604317		1573.64	2060.72	674.64		0.988763		0.99771	4309	0.99584	0.02	0.395683	0	0.0572783
C16orf50	0	rs7196016	European (Finnish)	2446	6614	458	0.3698	1319	1530	458	0.630178		1313.29	1541.42	452.292		0.913289		0.992594	3307	1	0.54	0.369822	0	0.0572783
C16orf50	0	rs7196016	European (Non-Finnish)	17330	66704	2248	0.2598	18270	12834	2248	0.740195		18273.2	12827.6	2251.21		0.995842		1.0005	33352	0.999461	0.21	0.259805	0	0.0572783
C16orf50	0	rs7196016	Latino	3918	11572	658	0.3386	2526	2602	658	0.661424		2531.27	2591.46	663.27		0.953268		1.00407	5786	0.999482	0.74	0.338576	0	0.0572783
C16orf50	0	rs7196016	Other	242	908	34	0.2665	246	174	34	0.73348		244.249	177.502	32.2489		0.915423		0.98027	454	1		0.26652	0	0.0572783
C16orf50	0	rs7196016	South Asian	4484	16510	663	0.2716	4434	3158	663	0.728407		4379.91	3266.18	608.911		0.0108054		0.96688	8255	0.999879	1.07	0.271593	0	0.0572783
C16orf50	0	rs7196016	Total	34582	121328	5128	0.285	31210	24326	5128	0.714971		31010.4	24725.1	4928.44		0.000369273		0.983857	60664	0.999308		0.285029	0
C16orf6	0	rs7184692	African	7514	10406	2726	0.7221	415	2062	2726	0.277917		401.867	2088.27	2712.87		0.662627		0.987422	5203	1	0.19	0.277917	0	0.236832
C16orf6	0	rs7184692	East Asian	334	8654	12	0.03859	4005	310	12	0.961405		3999.45	321.109	6.44534		0.0750532		0.965403	4327	1	0.02	0.0385949	0	0.236832
C16orf6	0	rs7184692	European (Finnish)	780	6614	40	0.1179	2567	700	40	0.882068		2572.99	688.013	45.9933		0.605385		1.01742	3307	1	0.54	0.117932	0	0.236832
C16orf6	0	rs7184692	European (Non-Finnish)	5362	66738	216	0.08034	28223	4930	216	0.919656		28222.4	4931.2	215.402		0.99902		0.999758	33369	0.99997	0.21	0.080344	0	0.236832
C16orf6	0	rs7184692	Latino	1110	11576	59	0.09589	4737	992	59	0.904112		4731.22	1003.56	53.2179		0.680943		0.988477	5788	0.999827	0.74	0.095888	0	0.236832
C16orf6	0	rs7184692	Other	113	908	7	0.1244	348	99	7	0.875551		348.031	98.9372	7.03139		0.999909		1.00063	454	1		0.124449	0	0.236832
C16orf6	0	rs7184692	South Asian	2909	16512	287	0.1762	5634	2335	287	0.823825		5603.25	2396.51	256.246		0.0659303		0.974335	8256	1	1.07	0.176175	0	0.236832
[truncated: 5,553 more rows]
